# Supplementary material for: Hepatitis C virus can induce gene expression changes associated with hepatocarcinogenesis
Source: JHEP Rep. 2026 May 29;8(8):101897. doi: 10.1016/j.jhepr.2026.101897 (PMC13380720; doi:10.1016/j.jhepr.2026.101897)
Supplement: Multimedia compoent 4 [file mmc4.xlsx]

## Sheet: Sheet1
Patients with chronic hepatitis C who developped hepatocellular carcinoma (CHC-HCC, index cases)
Nr	BiopsyID	Age at time of index biopsy	Sex	Race	Underlying liver disease		Time from index biopsy to diagnosis of HCC (days)	Cirrhosis	CHILD	MELD	HCV				HIV-Coinfection	METAVIR		ALAT U/l	ASAT U/l	Patient reported alcohol con-sumption	Smoking	Diabetes	BMI kg/m2	Metformin
						Histological signs of ALD or MASLD					GT	Viral load IU/mL	Treatment	SVR	yes/ no	Grading	Staging
1	A626	63	m	Caucasian	HCV	yes	3220	yes	5	7	1b	1473441	pegIFNα/Riba	yes	no	2	4	136	178	no	no	no	na	no
2	A663	45	m	Caucasian	HCV	no	3265	yes	5	6	3a	1144254	1.pegIFNα/Riba, 2.DAA	no	yes	2	4	56	101	yes	yes	no	22	no
3	A694	68	m	Caucasian	HCV	no	4238	yes	5	7	1	5650000	DAA	yes	no	3	4	82	101	no	no	yes	na	yes
4	A770	49	m	Caucasian	HCV	yes	2260	yes	5	7	4	165000	pegIFNα/Riba	yes	no	3	4	57	31	no	no	no	40	no
5	A821	43	m	Asian	HCV	no	4286	yes	5	6	1a	16000000	DAA	yes	no	3	4	196	127	no	no	no	na	no
6	B346	57	m	Caucasian	HCV	yes	4649	yes	6	8	1a	2761689	DAA	yes	no	3	4	146	168	yes	no	no	na	no
7	B530	72	f	Asian	HCV	yes	1084	yes	6	6	3a	na	DAA	yes	no	3	4	132	155	no	no	no	na	no
8	B559	63	m	Black	HCV	no	1452	yes	5	6	2a/2c	314158	pegIFNα/Riba	yes	no	2	4	187	125	no	no	yes	na	yes
9	B790	52	m	Caucasian	HCV	no	491	yes	5	7	3a	2880000	DAA	yes	no	3	4	328	155	stop 2003	no	no	24	no
10	B807	72	f	Caucasian	HCV	yes	1171	yes	8	10	1b	530000	DAA	yes	no	3	4	53	94	no	no	no	na	no
11	B834	47	m	Caucasian	HCV	yes	2688	yes	5	7	1a	42487299	DAA	yes	no	2	4	42	42	yes	yes	yes	na	yes
12	C053	54	m	Caucasian	HCV	yes	760	yes	5	7	1b	2170000	pegIFNα/Riba	yes	no	2	4	116	99	stop 2013	yes	no	24	no
13	C270	75	f	Caucasian	HCV	yes	1292	no	5	6	1	1532757	DAA	yes	no	3	3	40	48	no	yes	no	na	no
14	C293	57	m	Caucasian	HCV	yes	2743	yes	5	7	1a	1050000	DAA	yes	no	3	4	168	139	yes	no	no	na	no
15	C373	60	m	Caucasian	HCV	yes	1811	yes	5	8	1b	1530268	DAA	yes	yes	3	4	193	116	no	no	yes	24.3	yes
16	C861	48	f	Caucasian	HCV	yes	210	yes	5	7	3a	151199	DAA	yes	no	2	4	87	83	yes	yes	no	36	no
Propensity score matched patients with chronic hepatitis C who did not develop hepatocellular carcinoma during follow-up (CHC-nonHCC, controls)
Nr		Age at time of index biopsy	Sex	Race	Underlying liver disease		Time from index biopsy to FU (days)	Cirrhosis	CHILD	MELD	HCV			SVR	HIV-Coinfection	METAVIR		ALAT U/l	ASAT U/l	Patient reported alcohol con-sumption	Smoking	Diabetes	BMI kg/m2	Metformin yes/ no
	BiopsyID					Histological signs of ALD or MASLD					GT	Viral load IU/mL	Treatment	yes/no	yes/ no	Grading	Staging
17	A026	40	m	Caucasian	HCV	yes	7068	yes	6	6	3a	2252363	DAA	yes	no	2	4	198	144	yes	yes	no	na	no
18	A351	60	m	Caucasian	HCV	yes	6267	yes	5	7	1b	1384000	pegIFNα/ribavirin + telaprevir	yes	no	3	4	80	59	stop	no	no	26.5	no
19	A623	47	m	Caucasian	HCV	yes	4102	yes	5	7	2b	3061120	pegIFNα/Riba	yes	no	3	4	136	81	no	no	no	32	no
20	A673	39	f	Caucasian	HCV	no	3918	no	5	5	1b	8002763	pegIFNα/Riba	yes	no	2	3	9	10	no	no	no	21.6	no
21	A685	41	m	Caucasian	HCV	no	5254	no	5	6	3a	1800000	pegIFNα/Riba	yes	yes	3	3	202	147	no	yes	no	22	no
22	A706	57	m	Caucasian	HCV	no	1004	yes	6	9	3	20417	pegIFNα/Riba	no	no	3	4	133	141	yes	yes	no	21	no
23	A709	48	m	Caucasian	HCV	no	5468	yes	5	6	1b	270860	DAA	yes	no	1	4	165	104	no	no	no	na	no
24	A733	59	f	Caucasian	HCV	yes	1024	yes	5	6	2	na	na	yes	no	2	4	162	286	yes	no	no	18	no
25	A740	24	f	Caucasian	HCV	no	2899	no	5	6	3a	na	pegIFNα/Riba	yes	no	2	3	43	31	no	yes	no	27	no
26	A750	42	m	Caucasian	HCV	no	3835	no	6	10	1a	1318257	DAA	yes	yes	2	3	44	44	no	no	no	na	no
27	A756	60	m	Caucasian	HCV	no	5138	yes	5	6	1a	na	DAA	yes	no	2	4	72	45	no	no	no	22	no
28	A817	47	f	Caucasian	HCV	yes	5416	yes	5	6	3a	na	pegIFNα/Riba	yes	no	3	4	45	66	yes	yes	no	22	no
29	A962	53	m	Caucasian	HCV	yes	5061	yes	5	6	1b	1890000	DAA	yes	no	2	4	110	74	no	yes	yes	na	yes
30	A988	67	f	Caucasian	HCV	yes	5074	yes	5	6	1b	1259061	DAA	yes	no	3	4	30	53	yes	no	no	21	no
31	B197	47	m	Caucasian	HCV	no	4585	yes	5	6	2b	na	pegIFNα/Riba	yes	no	2	4	39	36	no	no	no	na	no
32	B283	40	m	Black	HCV	no	4278	yes	5	6	1a	na	pegIFNα/Riba	yes	no	3	4	97	63	no	no	no	29	no
33	B286	52	f	Caucasian	HCV	no	4529	yes	5	6	1a	na	DAA	yes	yes	3	4	82	88	no	no	no	21	no
34	B293	56	m	Caucasian	HCV	yes	4440	yes	5	7	1a	618718	DAA	yes	no	3	4	106	96	no	no	no	na	no
35	B298	47	m	Caucasian	HCV	yes	4472	yes	5	6	1a	1160699	pegIFNα/ribavirin + telaprevir	yes	no	3	4	61	54	no	yes	no	na	no
36	B301	61	m	Caucasian	HCV	yes	2721	yes	5	6	1b	276791	pegIFNα/ribavirin + telaprevir	yes	no	3	4	138	64	no	yes	yes	30	no
37	B354	61	m	Caucasian	HCV	yes	3150	yes	5	6	1	1960779	DAA	yes	no	2	4	51	60	no	yes	no	21	no
38	B545	47	m	Caucasian	HCV	no	2975	yes	7	8	3a	943824	pegIFNα/Riba	yes	no	3	4	24	37	no	yes	no	22	no
39	B647	50	m	Caucasian	HCV	no	4168	yes	7	12	1a	1765302	DAA	yes	yes	2	4	50	34	no	yes	no	na	no
40	B840	61	f	Caucasian	HCV	yes	3664	yes	5	6	1b	1178826	pegIFNα/ribavirin + telaprevir	yes	no	3	4	232	183	no	no	no	31	no
41	C149	34	f	Caucasian	HCV	yes	3160	yes	7	13	3a	101461	DAA	yes	no	3	4	122	181	yes	yes	no	34	no
42	C209	53	m	Caucasian	HCV	no	1062	no	5	7	4b	199796	DAA	yes	no	2	3	107	47	no	no	no	25	no
43	C362	55	f	Caucasian	HCV	yes	3065	yes	5	7	3a	1202264	DAA	yes	no	2	4	58	66	yes	no	no	26	no
44	C436	49	f	Caucasian	HCV	yes	940	no	6	9	3a	22036	pegIFNα/Riba	yes	no	3	3	205	122	yes	no	no	20	no
45	C454	46	m	Caucasian	HCV	yes	2542	yes	6	6	1a	259848	DAA	yes	no	3	4	166	127	no	no	no	30	no
46	C473	65	m	Caucasian	HCV	yes	2598	yes	6	6	1a	332393	DAA	yes	no	3	4	92	73	yes	no	no	27	no
47	C641	64	m	Caucasian	HCV	yes	2439	yes	5	6	1b	2238721	DAA	yes	no	2	4	150	106	no	no	yes	22	yes
48	C801	51	f	Caucasian	HCV	yes	2354	yes	5	6	1	504709	DAA	yes	no	2	4	98	65	no	yes	no	na	no
Abbreviations:
pegIFNα/Riba: pegylated interferon alpha plus ribavirin; DAA: direct acting antivirals (e.g. sofosbuvir, ledipasvir, velpatasvir, elbasvir, grazoprevir); SVR: sustained virological response; GT: genotype; FU: follow up;
