# Supplementary material for: Hepatitis C virus can induce gene expression changes associated with hepatocarcinogenesis
Source: JHEP Rep. 2026 May 29;8(8):101897. doi: 10.1016/j.jhepr.2026.101897 (PMC13380720; doi:10.1016/j.jhepr.2026.101897)
Supplement: Multimedia compoent 5 [file mmc5.xlsx]

## Sheet: Sheet 1 - Supplementary Table 2
Supplementary Table 2-Significantly DEGs with human reactome
Geneid	baseMean	log2FoldChange	lfcSE	stat	pvalue	padj	abs_diff	Gene	Hallmark	Reactome
ENSG00000121871	48.4483	-3.33566	0.770559	-4.32888	1.4987e-05	0.00620609	3.33566	SLITRK3
ENSG00000165841	3634.98	-2.28146	0.547173	-4.16954	3.05208e-05	0.00737236	2.28146	CYP2C19
ENSG00000091138	76.03	2.10351	0.52234	4.02708	5.64728e-05	0.00955334	2.10351	SLC26A3
ENSG00000173702	362.609	2.01203	0.473098	4.25289	2.1103e-05	0.00689012	2.01203	MUC13
ENSG00000204669	4.03493	1.96311	0.648787	3.02581	0.00247966	0.03929	1.96311	C9orf57
ENSG00000099812	17.283	1.83222	0.593605	3.08659	0.00202464	0.0359807	1.83222	MISP
ENSG00000186487	6.20349	-1.82755	0.568138	-3.21673	0.00129659	0.029618	1.82755	MYT1L
ENSG00000164742	4545.44	-1.68422	0.43767	-3.84814	0.000119016	0.0123587	1.68422	ADCY1	['HALLMARK_ESTROGEN_RESPONSE_EARLY']	['REACTOME_INFECTIOUS_DISEASE', 'HALLMARK_ESTROGEN_RESPONSE_EARLY']
ENSG00000108231	47.721	-1.50828	0.474616	-3.1779	0.00148347	0.0314829	1.50828	LGI1		['REACTOME_DEVELOPMENTAL_BIOLOGY']
ENSG00000174564	101.81	-1.45907	0.412208	-3.53964	0.000400668	0.018646	1.45907	IL20RB
ENSG00000077279	13.8384	1.45784	0.50196	2.9043	0.00368077	0.0481078	1.45784	DCX	['HALLMARK_PANCREAS_BETA_CELLS']	['REACTOME_DEVELOPMENTAL_BIOLOGY', 'REACTOME_NERVOUS_SYSTEM_DEVELOPMENT', 'HALLMARK_PANCREAS_BETA_CELLS']
ENSG00000196859	25.3886	1.43324	0.413186	3.46876	0.000522871	0.0209865	1.43324	KRT39		['REACTOME_DEVELOPMENTAL_BIOLOGY']
ENSG00000158014	28.562	1.37663	0.367353	3.74742	0.00017866	0.0145538	1.37663	SLC30A2
ENSG00000115468	329.472	-1.36419	0.390771	-3.49102	0.000481177	0.0198141	1.36419	EFHD1	['HALLMARK_KRAS_SIGNALING_DN']
ENSG00000175879	9.17152	1.31722	0.332634	3.95998	7.49565e-05	0.010128	1.31722	HOXD8
ENSG00000166148	1341.94	-1.31249	0.416656	-3.15005	0.0016324	0.0328375	1.31249	AVPR1A	['HALLMARK_APOPTOSIS', 'HALLMARK_CHOLESTEROL_HOMEOSTASIS']
ENSG00000176532	17.5703	1.29949	0.417175	3.11498	0.00183958	0.0347612	1.29949	PRR15
ENSG00000169213	263.509	1.29381	0.385566	3.35562	0.000791865	0.0249996	1.29381	RAB3B
ENSG00000151572	19.4452	1.26318	0.435269	2.90206	0.00370718	0.0482673	1.26318	ANO4		['REACTOME_VIRAL_INFECTION_PATHWAYS', 'REACTOME_INFECTIOUS_DISEASE', 'REACTOME_SARS_COV_INFECTIONS', 'REACTOME_SARS_COV_2_INFECTION']
ENSG00000121570	23.1237	-1.24319	0.356224	-3.48991	0.000483188	0.0198154	1.24319	DPPA4		['REACTOME_DEVELOPMENTAL_BIOLOGY']
ENSG00000141431	123.26	-1.2425	0.291084	-4.26854	1.96759e-05	0.0067614	1.2425	ASXL3
ENSG00000169085	22.891	-1.24142	0.316502	-3.9223	8.77067e-05	0.010928	1.24142	VXN
ENSG00000183844	897.585	1.24005	0.402702	3.07933	0.00207465	0.0363503	1.24005	FAM3B
ENSG00000042781	1854.5	-1.23402	0.407434	-3.02876	0.00245557	0.0392719	1.23402	USH2A
ENSG00000132698	552.339	1.2011	0.390461	3.07611	0.00209723	0.0365948	1.2011	RAB25
ENSG00000147257	2685.9	1.19905	0.38733	3.09567	0.00196366	0.0356191	1.19905	GPC3	['HALLMARK_GLYCOLYSIS', 'HALLMARK_HYPOXIA', 'HALLMARK_INFLAMMATORY_RESPONSE']	['REACTOME_VIRAL_INFECTION_PATHWAYS', 'REACTOME_INFECTIOUS_DISEASE', 'REACTOME_SARS_COV_INFECTIONS', 'REACTOME_SARS_COV_2_INFECTION', 'HALLMARK_GLYCOLYSIS', 'HALLMARK_HYPOXIA', 'HALLMARK_INFLAMMATORY_RESPONSE']
ENSG00000278384	131.02	-1.19654	0.332156	-3.60234	0.000315361	0.0171735	1.19654	ENSG00000278384
ENSG00000283267	7.34049	-1.17769	0.372001	-3.16584	0.00154638	0.0322151	1.17769	FAM237B
ENSG00000171517	27.612	1.16425	0.363905	3.19932	0.00137753	0.0303277	1.16425	LPAR3
ENSG00000113722	11.2126	1.15651	0.34535	3.34882	0.000811579	0.0252015	1.15651	CDX1
ENSG00000113303	72.2444	1.13565	0.316914	3.58346	0.000339074	0.0175512	1.13565	BTNL8
ENSG00000119888	2013.33	1.13286	0.367788	3.08019	0.00206866	0.0362828	1.13286	EPCAM	['HALLMARK_UV_RESPONSE_UP']
ENSG00000183230	530.456	-1.12791	0.366402	-3.07833	0.00208166	0.0364355	1.12791	CTNNA3
ENSG00000153802	60.0182	-1.12178	0.31908	-3.51566	0.000438661	0.0192106	1.12178	TMPRSS11D
ENSG00000100312	11.5187	-1.12107	0.340467	-3.29274	0.000992172	0.026841	1.12107	ACR
ENSG00000124429	519.175	1.10336	0.321809	3.42862	0.000606665	0.0225424	1.10336	POF1B
ENSG00000181019	690.667	1.09267	0.298972	3.65474	0.000257438	0.0160169	1.09267	NQO1	['HALLMARK_REACTIVE_OXYGEN_SPECIES_PATHWAY', 'HALLMARK_MYOGENESIS', 'HALLMARK_XENOBIOTIC_METABOLISM']	['REACTOME_CELLULAR_RESPONSES_TO_STIMULI', 'REACTOME_METABOLISM_OF_AMINO_ACIDS_AND_DERIVATIVES', 'HALLMARK_REACTIVE_OXYGEN_SPECIES_PATHWAY', 'HALLMARK_MYOGENESIS', 'HALLMARK_XENOBIOTIC_METABOLISM']
ENSG00000064655	85.5268	-1.09218	0.241944	-4.51418	6.35617e-06	0.00555485	1.09218	EYA2
ENSG00000284695	11.4786	-1.08095	0.33205	-3.25539	0.00113236	0.0278603	1.08095	ENSG00000284695
ENSG00000267561	7.0401	-1.07655	0.360972	-2.98235	0.00286043	0.0419744	1.07655	ENSG00000267561
ENSG00000123171	8.82457	-1.07465	0.358688	-2.99606	0.0027349	0.0412006	1.07465	CCDC70
ENSG00000188199	48.1865	-1.07456	0.277298	-3.8751	0.000106581	0.0119837	1.07456	NUTM2B
ENSG00000170367	11.8635	1.07201	0.364706	2.93938	0.00328865	0.0452997	1.07201	CST5
ENSG00000135447	2513.63	-1.06556	0.303698	-3.50863	0.000450422	0.0193052	1.06556	PPP1R1A
ENSG00000164175	67.8712	-1.06547	0.301199	-3.53744	0.000404029	0.018646	1.06547	SLC45A2		['REACTOME_METABOLISM_OF_AMINO_ACIDS_AND_DERIVATIVES']
ENSG00000183346	18.7216	1.05572	0.361546	2.92002	0.00350006	0.0466803	1.05572	CABCOCO1
ENSG00000146530	74.9097	-1.05533	0.340907	-3.09564	0.00196387	0.0356191	1.05533	VWDE
ENSG00000145113	47.5048	-1.05031	0.315161	-3.33263	0.000860296	0.0258121	1.05031	MUC4
ENSG00000133328	61.2887	1.04532	0.351566	2.97332	0.00294597	0.0425312	1.04532	PLAAT2
ENSG00000125775	902.132	1.03712	0.313374	3.30954	0.0009345	0.0262474	1.03712	SDCBP2
ENSG00000127074	20.7312	1.03612	0.305391	3.39276	0.000691917	0.0237501	1.03612	RGS13
ENSG00000163993	26.3482	1.03055	0.34101	3.02207	0.00251056	0.03929	1.03055	S100P
ENSG00000142606	22.7801	1.02936	0.324265	3.17446	0.00150116	0.0317394	1.02936	MMEL1
ENSG00000278224	8.28211	-1.02366	0.286092	-3.57808	0.000346133	0.0177542	1.02366	PRICKLE4
ENSG00000183454	91.0005	-1.01889	0.325142	-3.13369	0.00172626	0.0336106	1.01889	GRIN2A
ENSG00000139329	12478	1.00508	0.222296	4.52137	6.14421e-06	0.00555485	1.00508	LUM	['HALLMARK_EPITHELIAL_MESENCHYMAL_TRANSITION', 'HALLMARK_APOPTOSIS', 'HALLMARK_ANGIOGENESIS']
ENSG00000251655	12.7098	-0.99623	0.325254	-3.06293	0.00219182	0.0373621	0.99623	PRB1
ENSG00000146005	7.06332	-0.995467	0.337309	-2.9512	0.00316541	0.0444799	0.995467	PSD2
ENSG00000103154	581.25	-0.992778	0.23675	-4.19336	2.74854e-05	0.00737236	0.992778	NECAB2
ENSG00000165409	671.381	-0.990524	0.262391	-3.77499	0.000160011	0.0141614	0.990524	TSHR
ENSG00000100448	116.967	0.98501	0.340637	2.89167	0.00383196	0.0491754	0.98501	CTSG		['REACTOME_INFECTIOUS_DISEASE']
ENSG00000173391	157.473	0.974201	0.332197	2.9326	0.00336139	0.045581	0.974201	OLR1	['HALLMARK_COMPLEMENT', 'HALLMARK_ANGIOGENESIS', 'HALLMARK_COAGULATION', 'HALLMARK_TNFA_SIGNALING_VIA_NFKB', 'HALLMARK_INFLAMMATORY_RESPONSE']
ENSG00000078098	267.26	0.971518	0.308847	3.14563	0.00165732	0.0331051	0.971518	FAP	['HALLMARK_EPITHELIAL_MESENCHYMAL_TRANSITION']
ENSG00000048540	111.217	-0.968515	0.302431	-3.20243	0.00136274	0.0303231	0.968515	LMO3
ENSG00000106366	2138.09	0.957265	0.320619	2.98568	0.00282946	0.0417759	0.957265	SERPINE1	['HALLMARK_EPITHELIAL_MESENCHYMAL_TRANSITION', 'HALLMARK_COMPLEMENT', 'HALLMARK_UV_RESPONSE_DN', 'HALLMARK_COAGULATION', 'HALLMARK_HYPOXIA', 'HALLMARK_TGF_BETA_SIGNALING', 'HALLMARK_TNFA_SIGNALING_VIA_NFKB', 'HALLMARK_INFLAMMATORY_RESPONSE', 'HALLMARK_XENOBIOTIC_METABOLISM']	['REACTOME_VIRAL_INFECTION_PATHWAYS', 'REACTOME_INFECTIOUS_DISEASE', 'REACTOME_SARS_COV_1_HOST_INTERACTIONS', 'REACTOME_SARS_COV_1_INFECTION', 'REACTOME_SARS_COV_INFECTIONS', 'HALLMARK_EPITHELIAL_MESENCHYMAL_TRANSITION', 'HALLMARK_COMPLEMENT', 'HALLMARK_UV_RESPONSE_DN', 'HALLMARK_COAGULATION', 'HALLMARK_HYPOXIA', 'HALLMARK_TGF_BETA_SIGNALING', 'HALLMARK_TNFA_SIGNALING_VIA_NFKB', 'HALLMARK_INFLAMM…
ENSG00000139574	12.1038	-0.953433	0.284208	-3.3547	0.00079451	0.0249996	0.953433	NPFF
ENSG00000010379	661.362	-0.952744	0.278019	-3.4269	0.000610513	0.0225424	0.952744	SLC6A13
ENSG00000175868	19.4031	-0.949496	0.32245	-2.94463	0.00323346	0.0448878	0.949496	CALCB	['HALLMARK_KRAS_SIGNALING_DN']
ENSG00000167642	895.172	0.947312	0.242928	3.89956	9.63688e-05	0.0112468	0.947312	SPINT2	['HALLMARK_XENOBIOTIC_METABOLISM']
ENSG00000186648	202.539	-0.939345	0.275731	-3.40674	0.000657436	0.0231096	0.939345	CARMIL3
ENSG00000112486	20.8942	0.936166	0.254708	3.67545	0.000237427	0.0153662	0.936166	CCR6
ENSG00000272414	13.0846	-0.935763	0.309475	-3.02371	0.00249699	0.03929	0.935763	FAM47E-STBD1
ENSG00000135973	13.4216	-0.916804	0.3133	-2.92628	0.0034304	0.0460969	0.916804	GPR45
ENSG00000172724	4533.02	0.915775	0.254253	3.60183	0.000315984	0.0171735	0.915775	CCL19	['HALLMARK_ALLOGRAFT_REJECTION']
ENSG00000213171	124.811	-0.90989	0.28847	-3.1542	0.0016094	0.0326847	0.90989	LINGO4
ENSG00000250120	32.363	0.907475	0.30561	2.96939	0.00298388	0.0427875	0.907475	PCDHA10
ENSG00000021461	1371.56	-0.904853	0.265086	-3.41344	0.000641493	0.0229774	0.904853	CYP3A43
ENSG00000127324	2572.38	0.900624	0.241211	3.73376	0.000188644	0.0145538	0.900624	TSPAN8	['HALLMARK_PROTEIN_SECRETION']
ENSG00000131981	2805.17	0.891893	0.269233	3.31271	0.000923954	0.0262045	0.891893	LGALS3	['HALLMARK_APOPTOSIS', 'HALLMARK_COMPLEMENT', 'HALLMARK_CHOLESTEROL_HOMEOSTASIS']
ENSG00000184313	39.5527	-0.890805	0.295325	-3.01635	0.00255838	0.0397404	0.890805	MROH7
ENSG00000180828	91.0052	0.889603	0.203081	4.38054	1.18385e-05	0.00599606	0.889603	BHLHE22
ENSG00000137077	4999.49	0.882416	0.259489	3.40059	0.000672398	0.0233934	0.882416	CCL21
ENSG00000164825	4910.98	0.881598	0.209731	4.20348	2.62841e-05	0.00737236	0.881598	DEFB1
ENSG00000170323	400.137	0.87876	0.261325	3.36271	0.000771804	0.0249996	0.87876	FABP4	['HALLMARK_ADIPOGENESIS']	['REACTOME_DEVELOPMENTAL_BIOLOGY', 'HALLMARK_ADIPOGENESIS']
ENSG00000102468	109.596	-0.878162	0.283755	-3.09478	0.00196956	0.0356191	0.878162	HTR2A
ENSG00000167780	73.3005	-0.876802	0.296044	-2.96172	0.00305922	0.0434277	0.876802	SOAT2	['HALLMARK_BILE_ACID_METABOLISM']
ENSG00000178343	94.5039	0.874595	0.244792	3.57281	0.000353166	0.0178863	0.874595	SHISA3
ENSG00000186714	66.5465	-0.870488	0.261663	-3.32675	0.00087864	0.0258153	0.870488	CCDC73
ENSG00000140285	328.317	0.864201	0.278567	3.10231	0.00192016	0.0353584	0.864201	FGF7
ENSG00000019102	315.625	0.862492	0.275473	3.13096	0.00174239	0.0337697	0.862492	VSIG2
ENSG00000055813	17.1225	0.862061	0.289231	2.98053	0.00287752	0.0420089	0.862061	CCDC85A
ENSG00000154096	1188.42	0.859153	0.259629	3.30916	0.000935752	0.0262474	0.859153	THY1	['HALLMARK_ALLOGRAFT_REJECTION', 'HALLMARK_EPITHELIAL_MESENCHYMAL_TRANSITION', 'HALLMARK_APICAL_JUNCTION', 'HALLMARK_HEDGEHOG_SIGNALING', 'HALLMARK_APICAL_SURFACE']
ENSG00000175520	24.0245	-0.853906	0.288182	-2.96308	0.0030458	0.0433459	0.853906	UBQLN3
ENSG00000117152	455.123	0.848448	0.281521	3.0138	0.00258001	0.0398213	0.848448	RGS4	['HALLMARK_EPITHELIAL_MESENCHYMAL_TRANSITION', 'HALLMARK_UV_RESPONSE_DN']
ENSG00000015520	2017.64	-0.847838	0.233111	-3.63706	0.000275773	0.0162513	0.847838	NPC1L1
ENSG00000109163	150.312	-0.841141	0.238467	-3.52728	0.000419848	0.0189076	0.841141	GNRHR
ENSG00000198542	1388.88	0.836405	0.272051	3.07444	0.00210895	0.0366068	0.836405	ITGBL1	['HALLMARK_KRAS_SIGNALING_UP']
ENSG00000189334	1550.35	0.83352	0.274103	3.0409	0.00235873	0.0388212	0.83352	S100A14
ENSG00000112559	89.7063	0.831227	0.286605	2.90025	0.00372867	0.0483667	0.831227	MDFI
ENSG00000233974	148.924	-0.830425	0.231293	-3.59036	0.000330217	0.0173574	0.830425	ENSG00000233974
ENSG00000143184	151.805	0.816817	0.186446	4.38099	1.18141e-05	0.00599606	0.816817	XCL1	['HALLMARK_INTERFERON_GAMMA_RESPONSE']
ENSG00000119411	242.912	0.816016	0.281414	2.8997	0.00373519	0.0484092	0.816016	BSPRY
ENSG00000164251	1330.86	0.81556	0.225347	3.61914	0.000295589	0.0165627	0.81556	F2RL1	['HALLMARK_TNFA_SIGNALING_VIA_NFKB', 'HALLMARK_KRAS_SIGNALING_UP']
ENSG00000084453	1095.8	-0.813735	0.257959	-3.15451	0.00160769	0.0326847	0.813735	SLCO1A2	['HALLMARK_BILE_ACID_METABOLISM']
ENSG00000177511	266.749	-0.810102	0.268092	-3.02174	0.00251329	0.03929	0.810102	ST8SIA3
ENSG00000172650	14.7937	-0.804441	0.25781	-3.12029	0.00180676	0.0343892	0.804441	AGAP5
ENSG00000148344	119.962	0.801805	0.27716	2.89293	0.00381668	0.0491278	0.801805	PTGES	['HALLMARK_ESTROGEN_RESPONSE_EARLY', 'HALLMARK_ESTROGEN_RESPONSE_LATE', 'HALLMARK_XENOBIOTIC_METABOLISM']
ENSG00000079257	687.63	0.800247	0.21052	3.80129	0.000143947	0.0134195	0.800247	LXN	['HALLMARK_HYPOXIA']
ENSG00000175426	143.066	-0.795114	0.248675	-3.1974	0.00138673	0.0304184	0.795114	PCSK1	['HALLMARK_PANCREAS_BETA_CELLS']
ENSG00000133134	177.364	0.793225	0.269231	2.94626	0.00321642	0.0447451	0.793225	BEX2
ENSG00000171476	202.066	0.791321	0.17292	4.57624	4.73404e-06	0.00510291	0.791321	HOPX	['HALLMARK_IL2_STAT5_SIGNALING']	['REACTOME_DEVELOPMENTAL_BIOLOGY', 'HALLMARK_IL2_STAT5_SIGNALING']
ENSG00000137142	139.331	0.789281	0.260295	3.03226	0.0024273	0.0391731	0.789281	IGFBPL1
ENSG00000170615	45.1098	-0.788221	0.240475	-3.27776	0.00104634	0.0272329	0.788221	SLC26A5
ENSG00000111249	3494.25	-0.786885	0.237791	-3.30914	0.000935826	0.0262474	0.786885	CUX2
ENSG00000079931	1044.31	0.781224	0.266153	2.93524	0.00333285	0.045377	0.781224	MOXD1
ENSG00000253309	63.4256	-0.775502	0.217232	-3.56992	0.000357086	0.0178863	0.775502	SERPINE3
ENSG00000176597	254.415	0.772767	0.208009	3.71506	0.000203156	0.0147436	0.772767	B3GNT5
ENSG00000213424	71.9974	0.771435	0.238723	3.23151	0.00123138	0.0289963	0.771435	KRT222
ENSG00000197153	215.101	0.764159	0.233321	3.27514	0.00105609	0.02729	0.764159	H3C12		['REACTOME_VIRAL_INFECTION_PATHWAYS', 'REACTOME_CELLULAR_RESPONSES_TO_STIMULI', 'REACTOME_INFECTIOUS_DISEASE', 'REACTOME_DEVELOPMENTAL_BIOLOGY', 'REACTOME_GENE_SILENCING_BY_RNA', 'REACTOME_EPIGENETIC_REGULATION_OF_GENE_EXPRESSION']
ENSG00000163453	14604.6	0.763139	0.175405	4.35073	1.35686e-05	0.00606229	0.763139	IGFBP7	['HALLMARK_MYOGENESIS']	['REACTOME_CELLULAR_RESPONSES_TO_STIMULI', 'HALLMARK_MYOGENESIS']
ENSG00000109193	470.743	-0.76276	0.24821	-3.07304	0.00211887	0.0366335	0.76276	SULT1E1
ENSG00000164318	208.489	-0.761793	0.220791	-3.45029	0.000559984	0.0218774	0.761793	EGFLAM
ENSG00000203942	72.1758	-0.760473	0.223584	-3.40129	0.00067068	0.0233815	0.760473	C10orf62
ENSG00000176945	254.358	-0.757444	0.235515	-3.21613	0.00129934	0.029618	0.757444	MUC20
ENSG00000253313	804.331	0.749292	0.255242	2.93561	0.0033289	0.045377	0.749292	C1orf210
ENSG00000131080	152.711	0.748799	0.244019	3.06861	0.00215054	0.0369928	0.748799	EDA2R
ENSG00000104723	842.434	0.747932	0.213972	3.49546	0.000473243	0.0198141	0.747932	TUSC3		['REACTOME_VIRAL_INFECTION_PATHWAYS', 'REACTOME_INFECTIOUS_DISEASE', 'REACTOME_SARS_COV_INFECTIONS', 'REACTOME_SARS_COV_2_INFECTION']
ENSG00000131183	74.382	-0.744091	0.252895	-2.94229	0.00325798	0.0450807	0.744091	SLC34A1
ENSG00000011465	49464	0.742597	0.139135	5.33726	9.43607e-08	0.000801028	0.742597	DCN	['HALLMARK_EPITHELIAL_MESENCHYMAL_TRANSITION', 'HALLMARK_APOPTOSIS', 'HALLMARK_GLYCOLYSIS', 'HALLMARK_HYPOXIA']
ENSG00000106819	3861.92	0.742314	0.138146	5.37341	7.72603e-08	0.000801028	0.742314	ASPN
ENSG00000113088	382.298	0.740251	0.186811	3.96256	7.41505e-05	0.010128	0.740251	GZMK	['HALLMARK_COMPLEMENT']
ENSG00000169442	1268.91	0.737515	0.194733	3.78732	0.000152283	0.0137524	0.737515	CD52
ENSG00000078596	899.37	0.737481	0.170278	4.33105	1.48398e-05	0.00620609	0.737481	ITM2A
ENSG00000139874	347.184	-0.734131	0.250027	-2.9362	0.00332257	0.045377	0.734131	SSTR1
ENSG00000269113	436.088	-0.733972	0.201606	-3.64062	0.000271986	0.0162513	0.733972	TRABD2B
ENSG00000078725	96.25	0.732845	0.245764	2.98191	0.00286458	0.041999	0.732845	BRINP1
ENSG00000180878	62.3169	-0.731444	0.175225	-4.17432	2.98883e-05	0.00737236	0.731444	C11orf42
ENSG00000133169	114.122	0.72876	0.230348	3.16373	0.00155759	0.0323497	0.72876	BEX1
ENSG00000283297	40.4014	-0.728105	0.213419	-3.41162	0.000645771	0.0230334	0.728105	TEX52
ENSG00000134531	1148.53	0.727331	0.215911	3.36866	0.000755357	0.0249996	0.727331	EMP1	['HALLMARK_APOPTOSIS', 'HALLMARK_IL2_STAT5_SIGNALING', 'HALLMARK_KRAS_SIGNALING_UP']
ENSG00000107736	1202.84	-0.725442	0.217634	-3.3333	0.000858212	0.0258121	0.725442	CDH23
ENSG00000174123	297.057	0.720656	0.233169	3.09071	0.00199681	0.0358489	0.720656	TLR10
ENSG00000126787	127.892	0.720355	0.237643	3.03125	0.00243543	0.0391731	0.720355	DLGAP5	['HALLMARK_E2F_TARGETS', 'HALLMARK_MITOTIC_SPINDLE']
ENSG00000256812	14.7385	-0.718774	0.244872	-2.93531	0.00333217	0.045377	0.718774	CAPNS2
ENSG00000044524	4263.22	0.718035	0.195143	3.67954	0.000233656	0.0153662	0.718035	EPHA3		['REACTOME_DEVELOPMENTAL_BIOLOGY', 'REACTOME_NERVOUS_SYSTEM_DEVELOPMENT']
ENSG00000165995	858.331	-0.71704	0.224233	-3.19775	0.00138505	0.0304184	0.71704	CACNB2		['REACTOME_DEVELOPMENTAL_BIOLOGY', 'REACTOME_NERVOUS_SYSTEM_DEVELOPMENT']
ENSG00000196553	154.614	-0.710401	0.230165	-3.08649	0.00202538	0.0359807	0.710401	CCDC196
ENSG00000258461	39.7337	-0.708211	0.228552	-3.09869	0.00194377	0.0355234	0.708211	ENSG00000258461
ENSG00000124003	241.681	-0.708085	0.201353	-3.51663	0.000437058	0.0192106	0.708085	MOGAT1
ENSG00000128606	249.69	0.707631	0.16478	4.29441	1.7516e-05	0.00675877	0.707631	LRRC17
ENSG00000143858	119.125	-0.706175	0.188105	-3.75416	0.000173926	0.0145024	0.706175	SYT2		['REACTOME_INFECTIOUS_DISEASE']
ENSG00000204710	67.8038	-0.702691	0.233814	-3.00533	0.00265289	0.0404679	0.702691	SPDYC
ENSG00000165171	88.3424	-0.702366	0.232416	-3.02202	0.00251097	0.03929	0.702366	METTL27
ENSG00000274618	563.116	0.70149	0.198298	3.53755	0.000403861	0.018646	0.70149	H4C6		['REACTOME_VIRAL_INFECTION_PATHWAYS', 'REACTOME_CELLULAR_RESPONSES_TO_STIMULI', 'REACTOME_INFECTIOUS_DISEASE', 'REACTOME_DEVELOPMENTAL_BIOLOGY', 'REACTOME_GENE_SILENCING_BY_RNA', 'REACTOME_EPIGENETIC_REGULATION_OF_GENE_EXPRESSION']
ENSG00000189099	104.235	-0.700772	0.236317	-2.96539	0.00302304	0.0431303	0.700772	PRSS48
ENSG00000102760	271.83	0.700518	0.203985	3.43417	0.000594381	0.0225254	0.700518	RGCC
ENSG00000006327	732.792	0.700447	0.217762	3.21657	0.00129734	0.029618	0.700447	TNFRSF12A	['HALLMARK_EPITHELIAL_MESENCHYMAL_TRANSITION', 'HALLMARK_APOPTOSIS', 'HALLMARK_CHOLESTEROL_HOMEOSTASIS', 'HALLMARK_IL6_JAK_STAT3_SIGNALING']
ENSG00000184984	96.6194	-0.699639	0.222952	-3.13807	0.00170063	0.0333864	0.699639	CHRM5
ENSG00000134594	38.3364	0.699306	0.184547	3.78931	0.000151066	0.0137155	0.699306	RAB33A
ENSG00000206150	24.6866	-0.696924	0.237008	-2.94051	0.00327674	0.0452664	0.696924	RNASE13
ENSG00000100678	40.865	-0.69461	0.155554	-4.4654	7.99189e-06	0.00599606	0.69461	SLC8A3
ENSG00000100884	44.1816	-0.689777	0.228834	-3.01431	0.00257562	0.0397897	0.689777	CPNE6
ENSG00000143387	1315.54	0.689591	0.16966	4.06455	4.81244e-05	0.00869208	0.689591	CTSK	['HALLMARK_COAGULATION']
ENSG00000281106	54.447	-0.688432	0.210224	-3.27476	0.00105753	0.02729	0.688432	TMEM272
ENSG00000165923	255.902	-0.688011	0.136349	-5.04596	4.51239e-07	0.00255371	0.688011	AGBL2
ENSG00000170745	525.463	0.686763	0.192127	3.57453	0.000350857	0.0178863	0.686763	KCNS3
ENSG00000164061	322.898	-0.685373	0.202588	-3.38308	0.00071677	0.0242417	0.685373	BSN
ENSG00000172824	292.741	-0.684705	0.171961	-3.98174	6.84127e-05	0.010101	0.684705	CES4A
ENSG00000166926	16.1523	0.684216	0.218881	3.12598	0.00177216	0.0339922	0.684216	MS4A6E
ENSG00000152137	506.777	0.678099	0.20714	3.27363	0.00106174	0.02729	0.678099	HSPB8	['HALLMARK_ESTROGEN_RESPONSE_EARLY', 'HALLMARK_ADIPOGENESIS', 'HALLMARK_MYOGENESIS', 'HALLMARK_ESTROGEN_RESPONSE_LATE']	['REACTOME_CELLULAR_RESPONSES_TO_STIMULI', 'HALLMARK_ESTROGEN_RESPONSE_EARLY', 'HALLMARK_ADIPOGENESIS', 'HALLMARK_MYOGENESIS', 'HALLMARK_ESTROGEN_RESPONSE_LATE']
ENSG00000176697	41.4884	-0.67472	0.232437	-2.90281	0.00369831	0.0482474	0.67472	BDNF	['HALLMARK_EPITHELIAL_MESENCHYMAL_TRANSITION', 'HALLMARK_UV_RESPONSE_DN']
ENSG00000175857	365.608	0.673862	0.203545	3.31063	0.000930874	0.0262474	0.673862	GAPT
ENSG00000204397	856.96	0.671553	0.154296	4.35236	1.34682e-05	0.00606229	0.671553	CARD16
ENSG00000009694	2801.88	-0.668125	0.199793	-3.34409	0.000825536	0.0253994	0.668125	TENM1
ENSG00000205832	30.7389	-0.667361	0.159227	-4.19125	2.77425e-05	0.00737236	0.667361	C16orf96
ENSG00000135046	3224.74	0.666269	0.15066	4.42233	9.76434e-06	0.00599606	0.666269	ANXA1	['HALLMARK_APOPTOSIS', 'HALLMARK_COAGULATION']
ENSG00000197915	150.379	-0.665765	0.219844	-3.02835	0.00245892	0.0392733	0.665765	HRNR
ENSG00000111796	522.156	0.663545	0.165016	4.02109	5.79286e-05	0.00955334	0.663545	KLRB1
ENSG00000213759	800.499	0.662051	0.188931	3.50419	0.000457998	0.0193453	0.662051	UGT2B11
ENSG00000187105	219.331	-0.660987	0.202087	-3.27081	0.0010724	0.0274063	0.660987	HEATR4
ENSG00000140379	220.611	0.66063	0.200476	3.29531	0.000983139	0.026841	0.66063	BCL2A1	['HALLMARK_TNFA_SIGNALING_VIA_NFKB']	['REACTOME_DEVELOPMENTAL_BIOLOGY', 'HALLMARK_TNFA_SIGNALING_VIA_NFKB']
ENSG00000128242	147.787	0.660152	0.198218	3.33043	0.000867127	0.0258153	0.660152	GAL3ST1	['HALLMARK_GLYCOLYSIS']
ENSG00000115252	908.883	0.658285	0.169642	3.88043	0.000104271	0.0118813	0.658285	PDE1A
ENSG00000188001	1394.18	-0.654923	0.204532	-3.20205	0.00136452	0.0303231	0.654923	TPRG1
ENSG00000042493	1040.96	0.654804	0.17029	3.84522	0.000120446	0.0123587	0.654804	CAPG	['HALLMARK_ALLOGRAFT_REJECTION', 'HALLMARK_EPITHELIAL_MESENCHYMAL_TRANSITION', 'HALLMARK_IL2_STAT5_SIGNALING']
ENSG00000171659	801.06	0.652734	0.168841	3.86597	0.000110648	0.0121986	0.652734	GPR34
ENSG00000183785	100.413	-0.650915	0.223815	-2.90828	0.00363422	0.0477568	0.650915	TUBA8		['REACTOME_VIRAL_INFECTION_PATHWAYS', 'REACTOME_CELLULAR_RESPONSES_TO_STIMULI', 'REACTOME_INFECTIOUS_DISEASE', 'REACTOME_DEVELOPMENTAL_BIOLOGY', 'REACTOME_NERVOUS_SYSTEM_DEVELOPMENT']
ENSG00000170312	239.599	0.650288	0.218899	2.97072	0.00297102	0.042699	0.650288	CDK1	['HALLMARK_GLYCOLYSIS', 'HALLMARK_E2F_TARGETS', 'HALLMARK_PI3K_AKT_MTOR_SIGNALING', 'HALLMARK_MITOTIC_SPINDLE', 'HALLMARK_G2M_CHECKPOINT', 'HALLMARK_SPERMATOGENESIS']
ENSG00000254206	227.884	-0.648557	0.208157	-3.11572	0.00183498	0.0347316	0.648557	NPIPB11
ENSG00000137699	80.8122	-0.647078	0.223713	-2.89245	0.00382246	0.0491377	0.647078	TRIM29	['HALLMARK_ESTROGEN_RESPONSE_LATE']
ENSG00000110848	482.688	0.647052	0.171549	3.77181	0.000162066	0.0142567	0.647052	CD69	['HALLMARK_APOPTOSIS', 'HALLMARK_INTERFERON_GAMMA_RESPONSE', 'HALLMARK_TNFA_SIGNALING_VIA_NFKB', 'HALLMARK_INFLAMMATORY_RESPONSE']
ENSG00000285791	85.5798	-0.644457	0.188243	-3.42354	0.000618119	0.0226661	0.644457	ENSG00000285791
ENSG00000144214	44.5931	-0.643414	0.183614	-3.50416	0.000458051	0.0193453	0.643414	LYG1
ENSG00000176029	17.4174	-0.640357	0.209773	-3.05262	0.00226852	0.0379	0.640357	C11orf16
ENSG00000173401	48.9392	-0.635814	0.169158	-3.7587	0.000170799	0.0143556	0.635814	GLIPR1L1
ENSG00000188869	142.255	-0.634854	0.190754	-3.32812	0.000874328	0.0258153	0.634854	TMC3
ENSG00000163519	305.526	0.634716	0.199932	3.17466	0.0015001	0.0317394	0.634716	TRAT1	['HALLMARK_ALLOGRAFT_REJECTION']
ENSG00000285269	55.1721	-0.633985	0.219214	-2.89209	0.00382693	0.0491479	0.633985	ENSG00000285269
ENSG00000126091	312.021	-0.633312	0.181123	-3.49658	0.000471264	0.0198141	0.633312	ST3GAL3		['REACTOME_VIRAL_INFECTION_PATHWAYS', 'REACTOME_INFECTIOUS_DISEASE', 'REACTOME_SARS_COV_1_INFECTION', 'REACTOME_SARS_COV_INFECTIONS', 'REACTOME_SARS_COV_2_INFECTION']
ENSG00000163632	53.6243	-0.632781	0.211084	-2.99777	0.00271959	0.0410793	0.632781	C3orf49
ENSG00000041515	366.984	-0.629201	0.199889	-3.14775	0.00164532	0.0330584	0.629201	MYO16
ENSG00000138606	735.999	-0.629114	0.196659	-3.19901	0.00137902	0.0303277	0.629114	SHF
ENSG00000119632	332.813	0.628448	0.154067	4.07905	4.522e-05	0.00839279	0.628448	IFI27L2
ENSG00000134533	432.605	0.628233	0.19266	3.26083	0.00111086	0.0276137	0.628233	RERG
ENSG00000137078	377.207	0.62782	0.191963	3.27053	0.00107346	0.0274063	0.62782	1	['HALLMARK_ALLOGRAFT_REJECTION']
ENSG00000186310	169.288	0.625634	0.159178	3.93042	8.4798e-05	0.0109068	0.625634	NAP1L3
ENSG00000162444	201.523	0.62551	0.161032	3.88438	0.000102592	0.0117689	0.62551	RBP7
ENSG00000198929	408.531	-0.625389	0.190457	-3.28362	0.00102482	0.0270121	0.625389	NOS1AP
ENSG00000197992	90.6105	0.625327	0.15051	4.15473	3.25673e-05	0.00737236	0.625327	CLEC9A
ENSG00000091622	459.911	-0.624322	0.186133	-3.35417	0.000796042	0.0249996	0.624322	PITPNM3
ENSG00000183977	52.4318	-0.621486	0.195067	-3.18601	0.00144251	0.03108	0.621486	PP2D1
ENSG00000242950	186.826	-0.618408	0.198625	-3.11344	0.00184922	0.0347686	0.618408	ERVW-1
ENSG00000092529	520.977	-0.618243	0.19141	-3.22994	0.00123818	0.029087	0.618243	CAPN3	['HALLMARK_IL2_STAT5_SIGNALING']
ENSG00000278588	390.94	0.618062	0.202165	3.05722	0.00223404	0.0377434	0.618062	H2BC10		['REACTOME_VIRAL_INFECTION_PATHWAYS', 'REACTOME_CELLULAR_RESPONSES_TO_STIMULI', 'REACTOME_INFECTIOUS_DISEASE', 'REACTOME_DEVELOPMENTAL_BIOLOGY', 'REACTOME_GENE_SILENCING_BY_RNA', 'REACTOME_EPIGENETIC_REGULATION_OF_GENE_EXPRESSION']
ENSG00000253368	310.814	0.613751	0.198532	3.09145	0.00199185	0.0358237	0.613751	TRNP1
ENSG00000182308	28.3032	-0.610002	0.205392	-2.96994	0.00297856	0.0427472	0.610002	DCAF4L1
ENSG00000196600	7391.37	-0.608938	0.193626	-3.14492	0.0016613	0.0331051	0.608938	SLC22A25
ENSG00000064989	3284.4	0.607372	0.123234	4.92859	8.28246e-07	0.00351549	0.607372	CALCRL	['HALLMARK_INFLAMMATORY_RESPONSE']
ENSG00000164294	451.132	0.606124	0.158308	3.82876	0.000128793	0.012567	0.606124	GPX8	['HALLMARK_CHOLESTEROL_HOMEOSTASIS']	['REACTOME_CELLULAR_RESPONSES_TO_STIMULI', 'HALLMARK_CHOLESTEROL_HOMEOSTASIS']
ENSG00000120820	320.076	0.605067	0.177165	3.41528	0.000637163	0.0229774	0.605067	GLT8D2
ENSG00000152990	9583.13	-0.603569	0.177556	-3.39933	0.000675523	0.0234062	0.603569	ADGRA3
ENSG00000221923	428.397	0.600734	0.153591	3.91127	9.18126e-05	0.0110553	0.600734	ZNF880
ENSG00000009950	3585.75	-0.59918	0.182997	-3.27427	0.00105935	0.02729	0.59918	MLXIPL
ENSG00000112303	560.626	0.597217	0.168358	3.54731	0.000389187	0.0185311	0.597217	2
ENSG00000249992	18.644	0.596613	0.206607	2.88768	0.00388097	0.0493567	0.596613	TMEM158	['HALLMARK_KRAS_SIGNALING_UP']
ENSG00000114405	117.957	0.59291	0.180106	3.292	0.000994766	0.0268504	0.59291	CEP15
ENSG00000184635	194.538	0.590689	0.129267	4.56952	4.88841e-06	0.00510291	0.590689	ZNF93		['REACTOME_EPIGENETIC_REGULATION_OF_GENE_EXPRESSION']
ENSG00000215252	642.289	-0.590197	0.183405	-3.218	0.0012909	0.029618	0.590197	GOLGA8B
ENSG00000197956	2601.78	0.587876	0.199189	2.95134	0.00316396	0.0444799	0.587876	S100A6
ENSG00000185222	1169.08	0.586183	0.143653	4.08056	4.49266e-05	0.00839279	0.586183	TCEAL9
ENSG00000112175	935.094	0.586097	0.166109	3.52838	0.000418114	0.0188796	0.586097	BMP5
ENSG00000153993	587.061	0.585672	0.180186	3.25037	0.00115254	0.0278923	0.585672	SEMA3D
ENSG00000128536	422.096	-0.584768	0.182953	-3.19628	0.00139212	0.030458	0.584768	CDHR3
ENSG00000169413	788.032	0.584236	0.15692	3.72315	0.000196754	0.0146982	0.584236	RNASE6
ENSG00000101104	487.379	-0.583974	0.178044	-3.27994	0.00103831	0.0271624	0.583974	PABPC1L
ENSG00000178053	84.1751	0.582362	0.198572	2.93275	0.00335979	0.045581	0.582362	1	['HALLMARK_SPERMATOGENESIS']
ENSG00000083067	159.752	-0.582309	0.188499	-3.08918	0.00200707	0.0358694	0.582309	TRPM3
ENSG00000126860	533.238	0.582128	0.155736	3.73791	0.000185557	0.0145538	0.582128	EVI2A
ENSG00000105894	417.171	0.581506	0.165	3.52428	0.000424629	0.0190221	0.581506	PTN
ENSG00000007312	314.355	0.580373	0.197784	2.93438	0.00334211	0.0454666	0.580373	CD79B	['HALLMARK_IL2_STAT5_SIGNALING']	['REACTOME_VIRAL_INFECTION_PATHWAYS', 'REACTOME_INFECTIOUS_DISEASE', 'REACTOME_SARS_COV_INFECTIONS', 'HALLMARK_IL2_STAT5_SIGNALING']
ENSG00000112936	78646.9	0.578165	0.200372	2.88546	0.00390847	0.0495949	0.578165	C7
ENSG00000091831	4997.22	-0.577817	0.182964	-3.1581	0.00158801	0.0326013	0.577817	ESR1	['HALLMARK_XENOBIOTIC_METABOLISM']
ENSG00000163376	298.094	0.575976	0.158661	3.63022	0.000283178	0.0162513	0.575976	KBTBD8
ENSG00000117091	1097.98	0.575051	0.16361	3.51477	0.000440135	0.0192106	0.575051	CD48	['HALLMARK_IL2_STAT5_SIGNALING', 'HALLMARK_INFLAMMATORY_RESPONSE']
ENSG00000161281	226.237	0.574216	0.176028	3.26207	0.00110604	0.0276042	0.574216	COX7A1	['HALLMARK_MYOGENESIS']	['REACTOME_CELLULAR_RESPONSES_TO_STIMULI', 'REACTOME_DEVELOPMENTAL_BIOLOGY', 'HALLMARK_MYOGENESIS']
ENSG00000147889	97.7299	0.573105	0.170076	3.3697	0.000752492	0.0249996	0.573105	CDKN2A	['HALLMARK_ALLOGRAFT_REJECTION', 'HALLMARK_E2F_TARGETS', 'HALLMARK_P53_PATHWAY']	['REACTOME_CELLULAR_RESPONSES_TO_STIMULI', 'REACTOME_DEVELOPMENTAL_BIOLOGY', 'HALLMARK_ALLOGRAFT_REJECTION', 'HALLMARK_E2F_TARGETS', 'HALLMARK_P53_PATHWAY']
ENSG00000133131	3726.47	0.572533	0.144643	3.95824	7.55048e-05	0.010128	0.572533	MORC4
ENSG00000180964	1661.45	0.571868	0.122196	4.67994	2.86961e-06	0.00486767	0.571868	TCEAL8
ENSG00000179532	1248.83	-0.571137	0.179492	-3.18197	0.00146277	0.0312783	0.571137	DNHD1
ENSG00000215529	21.9878	-0.570771	0.191099	-2.98679	0.00281926	0.041731	0.570771	EFCAB8
ENSG00000163923	156.07	0.569288	0.159469	3.56989	0.000357135	0.0178863	0.569288	RPL39L	['HALLMARK_SPERMATOGENESIS']	['REACTOME_SRP_DEPENDENT_COTRANSLATIONAL_PROTEIN_TARGETING_TO_MEMBRANE', 'REACTOME_EUKARYOTIC_TRANSLATION_ELONGATION', 'REACTOME_SELENOAMINO_ACID_METABOLISM', 'REACTOME_RESPONSE_OF_EIF2AK4_GCN2_TO_AMINO_ACID_DEFICIENCY', 'REACTOME_INFLUENZA_INFECTION', 'REACTOME_EUKARYOTIC_TRANSLATION_INITIATION', 'REACTOME_NONSENSE_MEDIATED_DECAY_NMD', 'REACTOME_CELLULAR_RESPONSE_TO_STARVATION', 'REACTOME_RRNA_P…
ENSG00000276180	218.172	0.569094	0.187867	3.02924	0.00245166	0.0392682	0.569094	H4C9		['REACTOME_VIRAL_INFECTION_PATHWAYS', 'REACTOME_CELLULAR_RESPONSES_TO_STIMULI', 'REACTOME_INFECTIOUS_DISEASE', 'REACTOME_DEVELOPMENTAL_BIOLOGY', 'REACTOME_GENE_SILENCING_BY_RNA', 'REACTOME_EPIGENETIC_REGULATION_OF_GENE_EXPRESSION']
ENSG00000182718	16277.9	0.567922	0.159188	3.56763	0.000360231	0.0179281	0.567922	ANXA2	['HALLMARK_UV_RESPONSE_DN', 'HALLMARK_HYPOXIA']
ENSG00000130653	845.135	-0.567812	0.18755	-3.02753	0.00246564	0.0392735	0.567812	PNPLA7
ENSG00000177954	34312.2	0.567593	0.154299	3.67852	0.000234588	0.0153662	0.567593	RPS27		['REACTOME_SRP_DEPENDENT_COTRANSLATIONAL_PROTEIN_TARGETING_TO_MEMBRANE', 'REACTOME_EUKARYOTIC_TRANSLATION_ELONGATION', 'REACTOME_SELENOAMINO_ACID_METABOLISM', 'REACTOME_RESPONSE_OF_EIF2AK4_GCN2_TO_AMINO_ACID_DEFICIENCY', 'REACTOME_INFLUENZA_INFECTION', 'REACTOME_EUKARYOTIC_TRANSLATION_INITIATION', 'REACTOME_NONSENSE_MEDIATED_DECAY_NMD', 'REACTOME_CELLULAR_RESPONSE_TO_STARVATION', 'REACTOME_RRNA_P…
ENSG00000136425	105.091	0.567302	0.181553	3.12471	0.0017798	0.0339922	0.567302	CIB2
ENSG00000164930	808.489	0.567184	0.157185	3.60839	0.000308102	0.0168741	0.567184	FZD6
ENSG00000278463	310.271	0.566048	0.187868	3.01301	0.00258669	0.0398881	0.566048	H2AC4		['REACTOME_VIRAL_INFECTION_PATHWAYS', 'REACTOME_CELLULAR_RESPONSES_TO_STIMULI', 'REACTOME_INFECTIOUS_DISEASE', 'REACTOME_DEVELOPMENTAL_BIOLOGY', 'REACTOME_GENE_SILENCING_BY_RNA', 'REACTOME_EPIGENETIC_REGULATION_OF_GENE_EXPRESSION']
ENSG00000196787	596.682	0.566033	0.182508	3.10142	0.00192596	0.0353885	0.566033	H2AC11		['REACTOME_VIRAL_INFECTION_PATHWAYS', 'REACTOME_INFECTIOUS_DISEASE']
ENSG00000189129	155.53	0.565887	0.15291	3.70078	0.000214936	0.0149078	0.565887	PLAC9
ENSG00000197457	269.658	0.562306	0.147181	3.8205	0.00013318	0.0129208	0.562306	STMN3
ENSG00000137411	28.4111	-0.561248	0.175345	-3.20082	0.00137037	0.0303277	0.561248	VARS2		['REACTOME_TRANSLATION']
ENSG00000166987	633.271	-0.560673	0.182227	-3.07678	0.00209249	0.0365873	0.560673	MBD6
ENSG00000136810	9055.23	0.560065	0.157793	3.54937	0.000386159	0.0184793	0.560065	TXN	['HALLMARK_GLYCOLYSIS', 'HALLMARK_REACTIVE_OXYGEN_SPECIES_PATHWAY']	['REACTOME_CELLULAR_RESPONSES_TO_STIMULI', 'REACTOME_INFECTIOUS_DISEASE', 'HALLMARK_GLYCOLYSIS', 'HALLMARK_REACTIVE_OXYGEN_SPECIES_PATHWAY']
ENSG00000174944	168.893	0.558725	0.17392	3.21254	0.00131568	0.0297372	0.558725	P2RY14	['HALLMARK_INTERFERON_GAMMA_RESPONSE']
ENSG00000121807	2113.29	0.558669	0.170025	3.28581	0.00101688	0.026973	0.558669	CCR2	['HALLMARK_ALLOGRAFT_REJECTION']
ENSG00000205542	44920.6	0.557926	0.132417	4.21339	2.51563e-05	0.00737236	0.557926	TMSB4X
ENSG00000154188	468.679	0.556929	0.177478	3.13802	0.00170091	0.0333864	0.556929	ANGPT1	['HALLMARK_ADIPOGENESIS']
ENSG00000164309	1513.63	-0.553902	0.188794	-2.9339	0.00334735	0.0455014	0.553902	CMYA5
ENSG00000163235	763.347	0.551966	0.165841	3.32828	0.000873838	0.0258153	0.551966	TGFA	['HALLMARK_GLYCOLYSIS', 'HALLMARK_P53_PATHWAY']
ENSG00000124107	4897.91	0.551693	0.167759	3.2886	0.00100688	0.0269417	0.551693	SLPI	['HALLMARK_KRAS_SIGNALING_UP']
ENSG00000173890	258.446	0.550418	0.134148	4.10308	4.07686e-05	0.00833939	0.550418	GPR160
ENSG00000120262	363.189	0.550168	0.187818	2.92926	0.00339772	0.0458601	0.550168	CCDC170
ENSG00000233954	326.572	0.54966	0.123796	4.44004	8.99423e-06	0.00599606	0.54966	UQCRHL
ENSG00000175003	52536.8	-0.549366	0.175796	-3.12501	0.00177797	0.0339922	0.549366	SLC22A1	['HALLMARK_XENOBIOTIC_METABOLISM']
ENSG00000132965	541.912	0.547087	0.164981	3.31606	0.000912963	0.0260925	0.547087	ALOX5AP
ENSG00000152413	293.381	0.547051	0.160166	3.41552	0.000636613	0.0229774	0.547051	HOMER1	['HALLMARK_GLYCOLYSIS']
ENSG00000189184	2072.34	0.546547	0.144002	3.79542	0.000147394	0.013536	0.546547	PCDH18
ENSG00000189171	622.151	0.545227	0.135602	4.02079	5.80024e-05	0.00955334	0.545227	S100A13	['HALLMARK_COMPLEMENT', 'HALLMARK_COAGULATION']
ENSG00000187048	22593.4	-0.542547	0.168218	-3.22526	0.00125856	0.0293063	0.542547	CYP4A11	['HALLMARK_FATTY_ACID_METABOLISM']
ENSG00000246922	481.977	-0.542542	0.173492	-3.12718	0.00176494	0.0339356	0.542542	UBAP1L
ENSG00000148908	553.594	0.542247	0.147636	3.67286	0.000239851	0.015425	0.542247	RGS10
ENSG00000053328	479.183	0.542035	0.166179	3.26176	0.00110722	0.0276042	0.542035	METTL24
ENSG00000102393	978.726	0.541704	0.147055	3.68369	0.000229883	0.0153662	0.541704	GLA	['HALLMARK_PROTEIN_SECRETION', 'HALLMARK_ESTROGEN_RESPONSE_EARLY', 'HALLMARK_MTORC1_SIGNALING', 'HALLMARK_ESTROGEN_RESPONSE_LATE']
ENSG00000161970	4759.97	0.540021	0.129156	4.18113	2.90059e-05	0.00737236	0.540021	RPL26		['REACTOME_SRP_DEPENDENT_COTRANSLATIONAL_PROTEIN_TARGETING_TO_MEMBRANE', 'REACTOME_EUKARYOTIC_TRANSLATION_ELONGATION', 'REACTOME_SELENOAMINO_ACID_METABOLISM', 'REACTOME_RESPONSE_OF_EIF2AK4_GCN2_TO_AMINO_ACID_DEFICIENCY', 'REACTOME_INFLUENZA_INFECTION', 'REACTOME_EUKARYOTIC_TRANSLATION_INITIATION', 'REACTOME_NONSENSE_MEDIATED_DECAY_NMD', 'REACTOME_CELLULAR_RESPONSE_TO_STARVATION', 'REACTOME_RRNA_P…
ENSG00000198918	9850.24	0.539313	0.122446	4.40451	1.06021e-05	0.00599606	0.539313	RPL39	['HALLMARK_ALLOGRAFT_REJECTION']	['REACTOME_SRP_DEPENDENT_COTRANSLATIONAL_PROTEIN_TARGETING_TO_MEMBRANE', 'REACTOME_EUKARYOTIC_TRANSLATION_ELONGATION', 'REACTOME_SELENOAMINO_ACID_METABOLISM', 'REACTOME_RESPONSE_OF_EIF2AK4_GCN2_TO_AMINO_ACID_DEFICIENCY', 'REACTOME_INFLUENZA_INFECTION', 'REACTOME_EUKARYOTIC_TRANSLATION_INITIATION', 'REACTOME_NONSENSE_MEDIATED_DECAY_NMD', 'REACTOME_CELLULAR_RESPONSE_TO_STARVATION', 'REACTOME_RRNA_P…
ENSG00000111716	224.139	0.538737	0.135804	3.96702	7.27757e-05	0.010128	0.538737	LDHB	['HALLMARK_OXIDATIVE_PHOSPHORYLATION', 'HALLMARK_P53_PATHWAY']
ENSG00000204172	375.175	-0.538087	0.180919	-2.97418	0.0029377	0.0424972	0.538087	AGAP9
ENSG00000116741	587.642	0.536279	0.146907	3.65048	0.000261753	0.0160887	0.536279	RGS2
ENSG00000116711	484.623	0.536172	0.126659	4.23319	2.30402e-05	0.00726862	0.536172	PLA2G4A	['HALLMARK_COMPLEMENT', 'HALLMARK_INTERFERON_GAMMA_RESPONSE']
ENSG00000263155	60.5606	0.536088	0.173877	3.08314	0.00204826	0.0361544	0.536088	MYZAP
ENSG00000139865	696.801	-0.535593	0.163336	-3.27909	0.00104142	0.027202	0.535593	TTC6
ENSG00000273802	1360.49	0.534226	0.158009	3.38099	0.00072224	0.0243781	0.534226	H2BC8		['REACTOME_VIRAL_INFECTION_PATHWAYS', 'REACTOME_CELLULAR_RESPONSES_TO_STIMULI', 'REACTOME_INFECTIOUS_DISEASE', 'REACTOME_DEVELOPMENTAL_BIOLOGY', 'REACTOME_GENE_SILENCING_BY_RNA', 'REACTOME_EPIGENETIC_REGULATION_OF_GENE_EXPRESSION']
ENSG00000137331	259.088	0.532781	0.180195	2.9567	0.00310953	0.0438849	0.532781	IER3	['HALLMARK_APOPTOSIS', 'HALLMARK_GLYCOLYSIS', 'HALLMARK_HYPOXIA', 'HALLMARK_P53_PATHWAY', 'HALLMARK_TNFA_SIGNALING_VIA_NFKB']
ENSG00000174038	121.227	-0.532675	0.17539	-3.03709	0.00238875	0.0388827	0.532675	SPATA31G1
ENSG00000135205	1186.6	0.532387	0.13309	4.00021	6.32865e-05	0.00976798	0.532387	CCDC146
ENSG00000153291	690.596	-0.531329	0.168619	-3.15106	0.00162676	0.0328375	0.531329	SLC25A27
ENSG00000198814	5021.62	0.531023	0.133811	3.96845	7.23426e-05	0.010128	0.531023	GK
ENSG00000154589	328.452	0.530869	0.167808	3.16354	0.00155861	0.0323497	0.530869	LY96	['HALLMARK_KRAS_SIGNALING_UP']	['REACTOME_VIRAL_INFECTION_PATHWAYS', 'REACTOME_CELLULAR_RESPONSES_TO_STIMULI', 'REACTOME_INFECTIOUS_DISEASE', 'HALLMARK_KRAS_SIGNALING_UP']
ENSG00000120341	306.091	-0.530223	0.16145	-3.28414	0.00102293	0.0270121	0.530223	SEC16B
ENSG00000198691	145.939	-0.530064	0.144145	-3.6773	0.000235715	0.0153662	0.530064	ABCA4	['HALLMARK_BILE_ACID_METABOLISM']
ENSG00000204287	60592.3	0.529961	0.168884	3.13801	0.00170098	0.0333864	0.529961	HLA-DRA	['HALLMARK_ALLOGRAFT_REJECTION']
ENSG00000132846	527.35	-0.529741	0.144607	-3.6633	0.000248983	0.0157733	0.529741	ZBED3
ENSG00000213741	15107.7	0.529144	0.144528	3.66117	0.000251064	0.015846	0.529144	RPS29		['REACTOME_SRP_DEPENDENT_COTRANSLATIONAL_PROTEIN_TARGETING_TO_MEMBRANE', 'REACTOME_EUKARYOTIC_TRANSLATION_ELONGATION', 'REACTOME_SELENOAMINO_ACID_METABOLISM', 'REACTOME_RESPONSE_OF_EIF2AK4_GCN2_TO_AMINO_ACID_DEFICIENCY', 'REACTOME_INFLUENZA_INFECTION', 'REACTOME_EUKARYOTIC_TRANSLATION_INITIATION', 'REACTOME_NONSENSE_MEDIATED_DECAY_NMD', 'REACTOME_CELLULAR_RESPONSE_TO_STARVATION', 'REACTOME_RRNA_P…
ENSG00000124120	7970.93	-0.529008	0.170247	-3.10729	0.0018881	0.0351879	0.529008	TTPAL
ENSG00000119547	5572.81	-0.527399	0.158504	-3.32736	0.000876726	0.0258153	0.527399	ONECUT2
ENSG00000105708	532.002	0.527106	0.143323	3.67776	0.000235288	0.0153662	0.527106	ZNF14
ENSG00000173198	462.219	0.526815	0.158465	3.3245	0.000885782	0.0258153	0.526815	CYSLTR1		['REACTOME_VIRAL_INFECTION_PATHWAYS', 'REACTOME_INFECTIOUS_DISEASE', 'REACTOME_SARS_COV_INFECTIONS']
ENSG00000183598	126.047	0.525383	0.170108	3.08852	0.00201155	0.035874	0.525383	H3C13		['REACTOME_VIRAL_INFECTION_PATHWAYS', 'REACTOME_CELLULAR_RESPONSES_TO_STIMULI', 'REACTOME_INFECTIOUS_DISEASE', 'REACTOME_DEVELOPMENTAL_BIOLOGY', 'REACTOME_GENE_SILENCING_BY_RNA', 'REACTOME_EPIGENETIC_REGULATION_OF_GENE_EXPRESSION']
ENSG00000182899	13772.5	0.524384	0.127164	4.12367	3.72883e-05	0.00781581	0.524384	RPL35A		['REACTOME_SRP_DEPENDENT_COTRANSLATIONAL_PROTEIN_TARGETING_TO_MEMBRANE', 'REACTOME_EUKARYOTIC_TRANSLATION_ELONGATION', 'REACTOME_SELENOAMINO_ACID_METABOLISM', 'REACTOME_RESPONSE_OF_EIF2AK4_GCN2_TO_AMINO_ACID_DEFICIENCY', 'REACTOME_INFLUENZA_INFECTION', 'REACTOME_EUKARYOTIC_TRANSLATION_INITIATION', 'REACTOME_NONSENSE_MEDIATED_DECAY_NMD', 'REACTOME_CELLULAR_RESPONSE_TO_STARVATION', 'REACTOME_RRNA_P…
ENSG00000141905	4975.23	-0.523899	0.173902	-3.01261	0.00259008	0.0399042	0.523899	NFIC
ENSG00000129824	2193.62	0.523402	0.126588	4.13467	3.55462e-05	0.00754378	0.523402	RPS4Y1		['REACTOME_SRP_DEPENDENT_COTRANSLATIONAL_PROTEIN_TARGETING_TO_MEMBRANE', 'REACTOME_EUKARYOTIC_TRANSLATION_ELONGATION', 'REACTOME_SELENOAMINO_ACID_METABOLISM', 'REACTOME_RESPONSE_OF_EIF2AK4_GCN2_TO_AMINO_ACID_DEFICIENCY', 'REACTOME_INFLUENZA_INFECTION', 'REACTOME_EUKARYOTIC_TRANSLATION_INITIATION', 'REACTOME_NONSENSE_MEDIATED_DECAY_NMD', 'REACTOME_CELLULAR_RESPONSE_TO_STARVATION', 'REACTOME_RRNA_P…
ENSG00000112306	27906.4	0.523385	0.120584	4.3404	1.42225e-05	0.00619151	0.523385	RPS12	['HALLMARK_P53_PATHWAY']	['REACTOME_SRP_DEPENDENT_COTRANSLATIONAL_PROTEIN_TARGETING_TO_MEMBRANE', 'REACTOME_EUKARYOTIC_TRANSLATION_ELONGATION', 'REACTOME_SELENOAMINO_ACID_METABOLISM', 'REACTOME_RESPONSE_OF_EIF2AK4_GCN2_TO_AMINO_ACID_DEFICIENCY', 'REACTOME_INFLUENZA_INFECTION', 'REACTOME_EUKARYOTIC_TRANSLATION_INITIATION', 'REACTOME_NONSENSE_MEDIATED_DECAY_NMD', 'REACTOME_CELLULAR_RESPONSE_TO_STARVATION', 'REACTOME_RRNA_P…
ENSG00000071082	24370.1	0.521527	0.118726	4.3927	1.1195e-05	0.00599606	0.521527	RPL31		['REACTOME_SRP_DEPENDENT_COTRANSLATIONAL_PROTEIN_TARGETING_TO_MEMBRANE', 'REACTOME_EUKARYOTIC_TRANSLATION_ELONGATION', 'REACTOME_SELENOAMINO_ACID_METABOLISM', 'REACTOME_RESPONSE_OF_EIF2AK4_GCN2_TO_AMINO_ACID_DEFICIENCY', 'REACTOME_INFLUENZA_INFECTION', 'REACTOME_EUKARYOTIC_TRANSLATION_INITIATION', 'REACTOME_NONSENSE_MEDIATED_DECAY_NMD', 'REACTOME_CELLULAR_RESPONSE_TO_STARVATION', 'REACTOME_RRNA_P…
ENSG00000173915	3379.53	0.520035	0.158271	3.28573	0.00101717	0.026973	0.520035	ATP5MK
ENSG00000135919	1000.13	0.519846	0.166703	3.1184	0.00181838	0.0344943	0.519846	SERPINE2	['HALLMARK_EPITHELIAL_MESENCHYMAL_TRANSITION']
ENSG00000067445	844.839	-0.518983	0.171838	-3.02019	0.00252614	0.0393472	0.518983	TRO	['HALLMARK_APICAL_JUNCTION']
ENSG00000109475	16171.5	0.517993	0.130913	3.95677	7.5971e-05	0.010128	0.517993	RPL34	['HALLMARK_MYC_TARGETS_V1']	['REACTOME_SRP_DEPENDENT_COTRANSLATIONAL_PROTEIN_TARGETING_TO_MEMBRANE', 'REACTOME_EUKARYOTIC_TRANSLATION_ELONGATION', 'REACTOME_SELENOAMINO_ACID_METABOLISM', 'REACTOME_RESPONSE_OF_EIF2AK4_GCN2_TO_AMINO_ACID_DEFICIENCY', 'REACTOME_INFLUENZA_INFECTION', 'REACTOME_EUKARYOTIC_TRANSLATION_INITIATION', 'REACTOME_NONSENSE_MEDIATED_DECAY_NMD', 'REACTOME_CELLULAR_RESPONSE_TO_STARVATION', 'REACTOME_RRNA_P…
ENSG00000232838	13.0846	0.516953	0.173964	2.97162	0.00296237	0.042699	0.516953	PET117
ENSG00000146006	203.643	-0.516298	0.179159	-2.88178	0.00395431	0.0498784	0.516298	LRRTM2
ENSG00000122026	20196.7	0.515814	0.129385	3.98665	6.70121e-05	0.0100684	0.515814	RPL21		['REACTOME_SRP_DEPENDENT_COTRANSLATIONAL_PROTEIN_TARGETING_TO_MEMBRANE', 'REACTOME_EUKARYOTIC_TRANSLATION_ELONGATION', 'REACTOME_SELENOAMINO_ACID_METABOLISM', 'REACTOME_RESPONSE_OF_EIF2AK4_GCN2_TO_AMINO_ACID_DEFICIENCY', 'REACTOME_INFLUENZA_INFECTION', 'REACTOME_EUKARYOTIC_TRANSLATION_INITIATION', 'REACTOME_NONSENSE_MEDIATED_DECAY_NMD', 'REACTOME_CELLULAR_RESPONSE_TO_STARVATION', 'REACTOME_RRNA_P…
ENSG00000131620	5964.89	-0.514696	0.165294	-3.11383	0.00184678	0.0347612	0.514696	ANO1	['HALLMARK_KRAS_SIGNALING_UP']	['REACTOME_VIRAL_INFECTION_PATHWAYS', 'REACTOME_INFECTIOUS_DISEASE', 'REACTOME_SARS_COV_INFECTIONS', 'REACTOME_SARS_COV_2_INFECTION', 'HALLMARK_KRAS_SIGNALING_UP']
ENSG00000052795	10143.6	-0.514427	0.153378	-3.35397	0.000796607	0.0249996	0.514427	FNIP2		['REACTOME_CELLULAR_RESPONSE_TO_STARVATION', 'REACTOME_CELLULAR_RESPONSES_TO_STIMULI']
ENSG00000257108	34.6491	0.513944	0.170751	3.0099	0.00261332	0.0400804	0.513944	NHLRC4
ENSG00000143947	26851.5	0.513712	0.123937	4.14493	3.39917e-05	0.00746572	0.513712	RPS27A		['REACTOME_SRP_DEPENDENT_COTRANSLATIONAL_PROTEIN_TARGETING_TO_MEMBRANE', 'REACTOME_EUKARYOTIC_TRANSLATION_ELONGATION', 'REACTOME_SELENOAMINO_ACID_METABOLISM', 'REACTOME_RESPONSE_OF_EIF2AK4_GCN2_TO_AMINO_ACID_DEFICIENCY', 'REACTOME_INFLUENZA_INFECTION', 'REACTOME_EUKARYOTIC_TRANSLATION_INITIATION', 'REACTOME_NONSENSE_MEDIATED_DECAY_NMD', 'REACTOME_CELLULAR_RESPONSE_TO_STARVATION', 'REACTOME_RRNA_P…
ENSG00000181458	3389.37	0.513574	0.163266	3.14563	0.00165728	0.0331051	0.513574	TMEM45A	['HALLMARK_HYPOXIA']
ENSG00000162639	280.197	0.513162	0.136365	3.76316	0.000167781	0.0143556	0.513162	HENMT1		['REACTOME_GENE_SILENCING_BY_RNA']
ENSG00000227507	593.79	0.512663	0.171765	2.98468	0.00283873	0.0418066	0.512663	LTB	['HALLMARK_ALLOGRAFT_REJECTION', 'HALLMARK_IL2_STAT5_SIGNALING', 'HALLMARK_IL6_JAK_STAT3_SIGNALING']
ENSG00000215912	97.2261	-0.512389	0.15242	-3.36169	0.000774662	0.0249996	0.512389	TTC34
ENSG00000118292	603.766	0.511676	0.159108	3.21591	0.00130032	0.029618	0.511676	C1orf54
ENSG00000150672	607.372	-0.511504	0.159134	-3.2143	0.00130763	0.0296625	0.511504	DLG2
ENSG00000130558	385.301	0.510292	0.171784	2.97055	0.00297269	0.042699	0.510292	OLFM1	['HALLMARK_ESTROGEN_RESPONSE_EARLY', 'HALLMARK_ESTROGEN_RESPONSE_LATE', 'HALLMARK_UV_RESPONSE_UP']
ENSG00000014641	13149.2	0.509883	0.132246	3.85557	0.00011546	0.0123468	0.509883	MDH1	['HALLMARK_OXIDATIVE_PHOSPHORYLATION', 'HALLMARK_GLYCOLYSIS', 'HALLMARK_FATTY_ACID_METABOLISM']
ENSG00000198832	747.916	0.508531	0.168392	3.01992	0.00252843	0.0393472	0.508531	SELENOM
ENSG00000122644	790.241	0.507987	0.144626	3.51243	0.000444027	0.0192313	0.507987	ARL4A	['HALLMARK_IL2_STAT5_SIGNALING', 'HALLMARK_ADIPOGENESIS', 'HALLMARK_INTERFERON_GAMMA_RESPONSE', 'HALLMARK_SPERMATOGENESIS']
ENSG00000135269	1600.17	0.507105	0.133051	3.81135	0.000138211	0.0130744	0.507105	TES	['HALLMARK_MTORC1_SIGNALING', 'HALLMARK_HYPOXIA']
ENSG00000129235	2148.53	0.506705	0.132971	3.81063	0.000138615	0.0130744	0.506705	TXNDC17
ENSG00000065665	383.081	-0.50502	0.166882	-3.02621	0.00247638	0.03929	0.50502	SEC61A2		['REACTOME_SRP_DEPENDENT_COTRANSLATIONAL_PROTEIN_TARGETING_TO_MEMBRANE', 'REACTOME_TRANSLATION']
ENSG00000155962	1241.25	0.504191	0.141701	3.55813	0.000373502	0.0182117	0.504191	CLIC2	['HALLMARK_HEME_METABOLISM']
ENSG00000158406	809.595	0.503933	0.145236	3.46974	0.000520954	0.0209591	0.503933	H4C8		['REACTOME_VIRAL_INFECTION_PATHWAYS', 'REACTOME_CELLULAR_RESPONSES_TO_STIMULI', 'REACTOME_INFECTIOUS_DISEASE', 'REACTOME_DEVELOPMENTAL_BIOLOGY', 'REACTOME_GENE_SILENCING_BY_RNA', 'REACTOME_EPIGENETIC_REGULATION_OF_GENE_EXPRESSION']
ENSG00000176225	1904.64	-0.503739	0.119135	-4.2283	2.35466e-05	0.00726862	0.503739	RTTN
ENSG00000125848	1598.74	0.502036	0.141646	3.54429	0.000393678	0.0185663	0.502036	FLRT3		['REACTOME_SIGNALING_BY_ROBO_RECEPTORS', 'REACTOME_DEVELOPMENTAL_BIOLOGY', 'REACTOME_NERVOUS_SYSTEM_DEVELOPMENT']
ENSG00000270231	1525.02	-0.50179	0.159822	-3.13969	0.00169129	0.0333864	0.50179	NBPF8
ENSG00000164978	677.174	0.50178	0.13998	3.58465	0.000337537	0.0175251	0.50178	NUDT2		['REACTOME_CELLULAR_RESPONSES_TO_STIMULI']
ENSG00000198242	8337.6	0.501477	0.127431	3.93529	8.30962e-05	0.0107695	0.501477	RPL23A		['REACTOME_SRP_DEPENDENT_COTRANSLATIONAL_PROTEIN_TARGETING_TO_MEMBRANE', 'REACTOME_EUKARYOTIC_TRANSLATION_ELONGATION', 'REACTOME_SELENOAMINO_ACID_METABOLISM', 'REACTOME_RESPONSE_OF_EIF2AK4_GCN2_TO_AMINO_ACID_DEFICIENCY', 'REACTOME_INFLUENZA_INFECTION', 'REACTOME_EUKARYOTIC_TRANSLATION_INITIATION', 'REACTOME_NONSENSE_MEDIATED_DECAY_NMD', 'REACTOME_CELLULAR_RESPONSE_TO_STARVATION', 'REACTOME_RRNA_P…
ENSG00000173660	4624.77	0.500245	0.126492	3.95476	7.66123e-05	0.010128	0.500245	UQCRH	['HALLMARK_OXIDATIVE_PHOSPHORYLATION']
ENSG00000163050	64.6656	-0.500235	0.137307	-3.64318	0.000269292	0.0162513	0.500235	COQ8A	['HALLMARK_P53_PATHWAY', 'HALLMARK_KRAS_SIGNALING_DN']
ENSG00000101132	422.449	0.500057	0.122059	4.09683	4.18849e-05	0.00839279	0.500057	PFDN4
ENSG00000163682	28630.2	0.497935	0.133849	3.72014	0.000199115	0.0146982	0.497935	RPL9	['HALLMARK_ALLOGRAFT_REJECTION']	['REACTOME_SRP_DEPENDENT_COTRANSLATIONAL_PROTEIN_TARGETING_TO_MEMBRANE', 'REACTOME_EUKARYOTIC_TRANSLATION_ELONGATION', 'REACTOME_SELENOAMINO_ACID_METABOLISM', 'REACTOME_RESPONSE_OF_EIF2AK4_GCN2_TO_AMINO_ACID_DEFICIENCY', 'REACTOME_INFLUENZA_INFECTION', 'REACTOME_EUKARYOTIC_TRANSLATION_INITIATION', 'REACTOME_NONSENSE_MEDIATED_DECAY_NMD', 'REACTOME_CELLULAR_RESPONSE_TO_STARVATION', 'REACTOME_RRNA_P…
ENSG00000124802	104.87	0.497545	0.119463	4.16484	3.11571e-05	0.00737236	0.497545	EEF1E1	['HALLMARK_MTORC1_SIGNALING']	['REACTOME_SELENOAMINO_ACID_METABOLISM', 'REACTOME_TRANSLATION', 'REACTOME_DEVELOPMENTAL_BIOLOGY', 'REACTOME_METABOLISM_OF_AMINO_ACIDS_AND_DERIVATIVES', 'HALLMARK_MTORC1_SIGNALING']
ENSG00000171863	21040.4	0.494962	0.118002	4.19451	2.73463e-05	0.00737236	0.494962	RPS7		['REACTOME_SRP_DEPENDENT_COTRANSLATIONAL_PROTEIN_TARGETING_TO_MEMBRANE', 'REACTOME_EUKARYOTIC_TRANSLATION_ELONGATION', 'REACTOME_SELENOAMINO_ACID_METABOLISM', 'REACTOME_RESPONSE_OF_EIF2AK4_GCN2_TO_AMINO_ACID_DEFICIENCY', 'REACTOME_INFLUENZA_INFECTION', 'REACTOME_EUKARYOTIC_TRANSLATION_INITIATION', 'REACTOME_NONSENSE_MEDIATED_DECAY_NMD', 'REACTOME_CELLULAR_RESPONSE_TO_STARVATION', 'REACTOME_RRNA_P…
ENSG00000198763	12954.2	-0.49365	0.164748	-2.9964	0.0027319	0.041192	0.49365	MT-ND2
ENSG00000231500	35617.1	0.492467	0.118026	4.17251	3.01257e-05	0.00737236	0.492467	RPS18		['REACTOME_SRP_DEPENDENT_COTRANSLATIONAL_PROTEIN_TARGETING_TO_MEMBRANE', 'REACTOME_EUKARYOTIC_TRANSLATION_ELONGATION', 'REACTOME_SELENOAMINO_ACID_METABOLISM', 'REACTOME_RESPONSE_OF_EIF2AK4_GCN2_TO_AMINO_ACID_DEFICIENCY', 'REACTOME_INFLUENZA_INFECTION', 'REACTOME_EUKARYOTIC_TRANSLATION_INITIATION', 'REACTOME_NONSENSE_MEDIATED_DECAY_NMD', 'REACTOME_CELLULAR_RESPONSE_TO_STARVATION', 'REACTOME_RRNA_P…
ENSG00000132432	1410.09	0.492406	0.135641	3.63023	0.000283168	0.0162513	0.492406	SEC61G		['REACTOME_SRP_DEPENDENT_COTRANSLATIONAL_PROTEIN_TARGETING_TO_MEMBRANE', 'REACTOME_TRANSLATION']
ENSG00000275221	192.413	0.491676	0.170559	2.88273	0.00394239	0.0498492	0.491676	H2AC15		['REACTOME_VIRAL_INFECTION_PATHWAYS', 'REACTOME_INFECTIOUS_DISEASE']
ENSG00000166833	4422	-0.491652	0.118907	-4.13477	3.55316e-05	0.00754378	0.491652	NAV2	['HALLMARK_ESTROGEN_RESPONSE_EARLY', 'HALLMARK_MYOGENESIS']
ENSG00000196418	1712.11	0.491211	0.117373	4.18505	2.85101e-05	0.00737236	0.491211	ZNF124
ENSG00000188243	2027.92	0.491135	0.118175	4.15599	3.23886e-05	0.00737236	0.491135	COMMD6
ENSG00000114446	972.211	0.487978	0.114323	4.26841	1.96869e-05	0.0067614	0.487978	IFT57
ENSG00000131174	6642.56	0.485937	0.147089	3.30369	0.000954211	0.0265469	0.485937	COX7B	['HALLMARK_OXIDATIVE_PHOSPHORYLATION', 'HALLMARK_ADIPOGENESIS']	['REACTOME_CELLULAR_RESPONSES_TO_STIMULI', 'HALLMARK_OXIDATIVE_PHOSPHORYLATION', 'HALLMARK_ADIPOGENESIS']
ENSG00000171858	7510.02	0.484365	0.128841	3.7594	0.000170321	0.0143556	0.484365	RPS21		['REACTOME_SRP_DEPENDENT_COTRANSLATIONAL_PROTEIN_TARGETING_TO_MEMBRANE', 'REACTOME_EUKARYOTIC_TRANSLATION_ELONGATION', 'REACTOME_SELENOAMINO_ACID_METABOLISM', 'REACTOME_RESPONSE_OF_EIF2AK4_GCN2_TO_AMINO_ACID_DEFICIENCY', 'REACTOME_INFLUENZA_INFECTION', 'REACTOME_EUKARYOTIC_TRANSLATION_INITIATION', 'REACTOME_NONSENSE_MEDIATED_DECAY_NMD', 'REACTOME_CELLULAR_RESPONSE_TO_STARVATION', 'REACTOME_RRNA_P…
ENSG00000121310	10234.7	-0.483946	0.14849	-3.25912	0.0011176	0.0277001	0.483946	ECHDC2
ENSG00000164626	2309.35	-0.483941	0.163564	-2.95873	0.00308906	0.0437415	0.483941	KCNK5	['HALLMARK_ESTROGEN_RESPONSE_EARLY', 'HALLMARK_ESTROGEN_RESPONSE_LATE']
ENSG00000112159	13311.5	-0.483495	0.159809	-3.02545	0.00248263	0.03929	0.483495	MDN1
ENSG00000132330	246.536	-0.481015	0.143403	-3.35429	0.000795693	0.0249996	0.481015	SCLY		['REACTOME_SELENOAMINO_ACID_METABOLISM', 'REACTOME_METABOLISM_OF_AMINO_ACIDS_AND_DERIVATIVES']
ENSG00000138326	24387	0.480612	0.109952	4.37112	1.23608e-05	0.00599606	0.480612	RPS24		['REACTOME_SRP_DEPENDENT_COTRANSLATIONAL_PROTEIN_TARGETING_TO_MEMBRANE', 'REACTOME_EUKARYOTIC_TRANSLATION_ELONGATION', 'REACTOME_SELENOAMINO_ACID_METABOLISM', 'REACTOME_RESPONSE_OF_EIF2AK4_GCN2_TO_AMINO_ACID_DEFICIENCY', 'REACTOME_INFLUENZA_INFECTION', 'REACTOME_EUKARYOTIC_TRANSLATION_INITIATION', 'REACTOME_NONSENSE_MEDIATED_DECAY_NMD', 'REACTOME_CELLULAR_RESPONSE_TO_STARVATION', 'REACTOME_RRNA_P…
ENSG00000109743	352.26	0.480605	0.142911	3.36296	0.00077111	0.0249996	0.480605	BST1
ENSG00000163577	210.476	0.478267	0.132015	3.62282	0.000291408	0.0164909	0.478267	EIF5A2
ENSG00000131469	14186.5	0.478084	0.120466	3.96864	7.22844e-05	0.010128	0.478084	RPL27		['REACTOME_SRP_DEPENDENT_COTRANSLATIONAL_PROTEIN_TARGETING_TO_MEMBRANE', 'REACTOME_EUKARYOTIC_TRANSLATION_ELONGATION', 'REACTOME_SELENOAMINO_ACID_METABOLISM', 'REACTOME_RESPONSE_OF_EIF2AK4_GCN2_TO_AMINO_ACID_DEFICIENCY', 'REACTOME_INFLUENZA_INFECTION', 'REACTOME_EUKARYOTIC_TRANSLATION_INITIATION', 'REACTOME_NONSENSE_MEDIATED_DECAY_NMD', 'REACTOME_CELLULAR_RESPONSE_TO_STARVATION', 'REACTOME_RRNA_P…
ENSG00000275714	363.265	0.476795	0.165401	2.88267	0.00394319	0.0498492	0.476795	H3C1		['REACTOME_VIRAL_INFECTION_PATHWAYS', 'REACTOME_CELLULAR_RESPONSES_TO_STIMULI', 'REACTOME_INFECTIOUS_DISEASE', 'REACTOME_DEVELOPMENTAL_BIOLOGY', 'REACTOME_GENE_SILENCING_BY_RNA', 'REACTOME_EPIGENETIC_REGULATION_OF_GENE_EXPRESSION']
ENSG00000169255	239.703	0.476773	0.129198	3.69026	0.000224026	0.0152751	0.476773	B3GALNT1
ENSG00000164405	11479.3	0.476551	0.135053	3.52862	0.000417727	0.0188796	0.476551	UQCRQ	['HALLMARK_OXIDATIVE_PHOSPHORYLATION', 'HALLMARK_ADIPOGENESIS']
ENSG00000154553	439.304	0.475678	0.164654	2.88896	0.0038652	0.0492941	0.475678	PDLIM3	['HALLMARK_ESTROGEN_RESPONSE_EARLY', 'HALLMARK_ESTROGEN_RESPONSE_LATE', 'HALLMARK_UV_RESPONSE_UP']
ENSG00000134419	7559.2	0.475451	0.130339	3.64781	0.000264488	0.0161528	0.475451	RPS15A		['REACTOME_SRP_DEPENDENT_COTRANSLATIONAL_PROTEIN_TARGETING_TO_MEMBRANE', 'REACTOME_EUKARYOTIC_TRANSLATION_ELONGATION', 'REACTOME_SELENOAMINO_ACID_METABOLISM', 'REACTOME_RESPONSE_OF_EIF2AK4_GCN2_TO_AMINO_ACID_DEFICIENCY', 'REACTOME_INFLUENZA_INFECTION', 'REACTOME_EUKARYOTIC_TRANSLATION_INITIATION', 'REACTOME_NONSENSE_MEDIATED_DECAY_NMD', 'REACTOME_CELLULAR_RESPONSE_TO_STARVATION', 'REACTOME_RRNA_P…
ENSG00000073605	1344.99	-0.473877	0.163316	-2.9016	0.00371261	0.0482876	0.473877	GSDMB
ENSG00000146151	131.226	0.472884	0.162207	2.91531	0.00355337	0.0471456	0.472884	HMGCLL1
ENSG00000118181	18904.1	0.471974	0.121915	3.87133	0.000108245	0.0120116	0.471974	RPS25		['REACTOME_SRP_DEPENDENT_COTRANSLATIONAL_PROTEIN_TARGETING_TO_MEMBRANE', 'REACTOME_EUKARYOTIC_TRANSLATION_ELONGATION', 'REACTOME_SELENOAMINO_ACID_METABOLISM', 'REACTOME_RESPONSE_OF_EIF2AK4_GCN2_TO_AMINO_ACID_DEFICIENCY', 'REACTOME_INFLUENZA_INFECTION', 'REACTOME_EUKARYOTIC_TRANSLATION_INITIATION', 'REACTOME_NONSENSE_MEDIATED_DECAY_NMD', 'REACTOME_CELLULAR_RESPONSE_TO_STARVATION', 'REACTOME_RRNA_P…
ENSG00000197747	1828.88	0.471444	0.125059	3.76977	0.000163398	0.0142711	0.471444	S100A10	['HALLMARK_P53_PATHWAY', 'HALLMARK_FATTY_ACID_METABOLISM']
ENSG00000130755	1307.78	0.469742	0.128504	3.65546	0.000256722	0.0160169	0.469742	GMFG
ENSG00000105472	275.969	0.469583	0.161585	2.9061	0.00365965	0.0480167	0.469583	CLEC11A
ENSG00000162804	1272.96	-0.469465	0.139589	-3.36321	0.000770424	0.0249996	0.469465	SNED1
ENSG00000158321	1979.98	-0.469209	0.15275	-3.07175	0.00212808	0.0367553	0.469209	AUTS2	['HALLMARK_INTERFERON_GAMMA_RESPONSE']
ENSG00000155304	2220.39	0.468933	0.141722	3.30883	0.000936855	0.0262474	0.468933	HSPA13	['HALLMARK_UV_RESPONSE_UP']	['REACTOME_CELLULAR_RESPONSES_TO_STIMULI', 'HALLMARK_UV_RESPONSE_UP']
ENSG00000172123	847.915	0.468346	0.159883	2.92931	0.00339718	0.0458601	0.468346	SLFN12
ENSG00000148154	4518.08	0.467646	0.106399	4.39521	1.10663e-05	0.00599606	0.467646	UGCG	['HALLMARK_ESTROGEN_RESPONSE_EARLY']
ENSG00000145592	29467.3	0.467229	0.122516	3.81363	0.000136943	0.0130744	0.467229	RPL37		['REACTOME_SRP_DEPENDENT_COTRANSLATIONAL_PROTEIN_TARGETING_TO_MEMBRANE', 'REACTOME_EUKARYOTIC_TRANSLATION_ELONGATION', 'REACTOME_SELENOAMINO_ACID_METABOLISM', 'REACTOME_RESPONSE_OF_EIF2AK4_GCN2_TO_AMINO_ACID_DEFICIENCY', 'REACTOME_INFLUENZA_INFECTION', 'REACTOME_EUKARYOTIC_TRANSLATION_INITIATION', 'REACTOME_NONSENSE_MEDIATED_DECAY_NMD', 'REACTOME_CELLULAR_RESPONSE_TO_STARVATION', 'REACTOME_RRNA_P…
ENSG00000148180	10503.5	0.467013	0.146734	3.18271	0.00145903	0.0312783	0.467013	GSN	['HALLMARK_APOPTOSIS', 'HALLMARK_MITOTIC_SPINDLE', 'HALLMARK_COAGULATION', 'HALLMARK_MYOGENESIS']
ENSG00000185189	1367.84	-0.466938	0.141689	-3.29551	0.000982428	0.026841	0.466938	NRBP2
ENSG00000118004	4355.45	0.466631	0.131557	3.54699	0.000389657	0.0185311	0.466631	COLEC11
ENSG00000185088	4955	0.46555	0.122474	3.8012	0.000143995	0.0134195	0.46555	RPS27L	['HALLMARK_P53_PATHWAY']	['REACTOME_SRP_DEPENDENT_COTRANSLATIONAL_PROTEIN_TARGETING_TO_MEMBRANE', 'REACTOME_EUKARYOTIC_TRANSLATION_ELONGATION', 'REACTOME_SELENOAMINO_ACID_METABOLISM', 'REACTOME_RESPONSE_OF_EIF2AK4_GCN2_TO_AMINO_ACID_DEFICIENCY', 'REACTOME_INFLUENZA_INFECTION', 'REACTOME_EUKARYOTIC_TRANSLATION_INITIATION', 'REACTOME_NONSENSE_MEDIATED_DECAY_NMD', 'REACTOME_CELLULAR_RESPONSE_TO_STARVATION', 'REACTOME_RRNA_P…
ENSG00000162599	19954.9	-0.465255	0.141484	-3.28838	0.00100765	0.0269417	0.465255	NFIA
ENSG00000205683	544.069	-0.464383	0.146826	-3.16282	0.00156251	0.0323911	0.464383	DPF3		['REACTOME_DEVELOPMENTAL_BIOLOGY', 'REACTOME_EPIGENETIC_REGULATION_OF_GENE_EXPRESSION']
ENSG00000114841	2386.62	-0.464244	0.154705	-3.00083	0.00269247	0.0407785	0.464244	DNAH1
ENSG00000144713	26509.9	0.46359	0.123905	3.74149	0.00018293	0.0145538	0.46359	RPL32		['REACTOME_SRP_DEPENDENT_COTRANSLATIONAL_PROTEIN_TARGETING_TO_MEMBRANE', 'REACTOME_EUKARYOTIC_TRANSLATION_ELONGATION', 'REACTOME_SELENOAMINO_ACID_METABOLISM', 'REACTOME_RESPONSE_OF_EIF2AK4_GCN2_TO_AMINO_ACID_DEFICIENCY', 'REACTOME_INFLUENZA_INFECTION', 'REACTOME_EUKARYOTIC_TRANSLATION_INITIATION', 'REACTOME_NONSENSE_MEDIATED_DECAY_NMD', 'REACTOME_CELLULAR_RESPONSE_TO_STARVATION', 'REACTOME_RRNA_P…
ENSG00000099256	174.393	0.463515	0.14479	3.20128	0.00136817	0.0303264	0.463515	PRTFDC1
ENSG00000134602	556.204	0.463038	0.0994205	4.65737	3.20279e-06	0.00486767	0.463038	STK26
ENSG00000163762	863.29	0.46285	0.124074	3.73042	0.000191159	0.0145538	0.46285	TM4SF18
ENSG00000101608	9015.05	0.46253	0.118443	3.90508	9.41924e-05	0.0111691	0.46253	MYL12A	['HALLMARK_ANDROGEN_RESPONSE']	['REACTOME_DEVELOPMENTAL_BIOLOGY', 'REACTOME_NERVOUS_SYSTEM_DEVELOPMENT', 'HALLMARK_ANDROGEN_RESPONSE']
ENSG00000163170	248.96	0.462247	0.143702	3.21671	0.00129671	0.029618	0.462247	BOLA3
ENSG00000036473	23921.5	0.461915	0.140185	3.29503	0.000984098	0.026841	0.461915	OTC		['REACTOME_METABOLISM_OF_AMINO_ACIDS_AND_DERIVATIVES']
ENSG00000169508	676.557	0.461806	0.141727	3.25842	0.00112035	0.0277278	0.461806	GPR183	['HALLMARK_TNFA_SIGNALING_VIA_NFKB', 'HALLMARK_INFLAMMATORY_RESPONSE']
ENSG00000119737	359.836	-0.461756	0.149413	-3.09048	0.00199834	0.0358489	0.461756	GPR75
ENSG00000145425	15733.6	0.461333	0.1262	3.65558	0.000256601	0.0160169	0.461333	RPS3A	['HALLMARK_ALLOGRAFT_REJECTION']	['REACTOME_SRP_DEPENDENT_COTRANSLATIONAL_PROTEIN_TARGETING_TO_MEMBRANE', 'REACTOME_EUKARYOTIC_TRANSLATION_ELONGATION', 'REACTOME_SELENOAMINO_ACID_METABOLISM', 'REACTOME_RESPONSE_OF_EIF2AK4_GCN2_TO_AMINO_ACID_DEFICIENCY', 'REACTOME_INFLUENZA_INFECTION', 'REACTOME_EUKARYOTIC_TRANSLATION_INITIATION', 'REACTOME_NONSENSE_MEDIATED_DECAY_NMD', 'REACTOME_CELLULAR_RESPONSE_TO_STARVATION', 'REACTOME_RRNA_P…
ENSG00000152661	726.845	0.460889	0.15644	2.94612	0.00321791	0.0447451	0.460889	GJA1	['HALLMARK_EPITHELIAL_MESENCHYMAL_TRANSITION', 'HALLMARK_ESTROGEN_RESPONSE_EARLY', 'HALLMARK_UV_RESPONSE_DN']	['REACTOME_VIRAL_INFECTION_PATHWAYS', 'REACTOME_INFECTIOUS_DISEASE', 'REACTOME_SARS_COV_2_HOST_INTERACTIONS', 'REACTOME_SARS_COV_INFECTIONS', 'REACTOME_SARS_COV_2_INFECTION', 'HALLMARK_EPITHELIAL_MESENCHYMAL_TRANSITION', 'HALLMARK_ESTROGEN_RESPONSE_EARLY', 'HALLMARK_UV_RESPONSE_DN']
ENSG00000106069	263.393	-0.460347	0.151997	-3.02865	0.00245652	0.0392719	0.460347	CHN2
ENSG00000168060	157.926	0.459919	0.127912	3.5956	0.000323646	0.0172067	0.459919	NAALADL1
ENSG00000110852	932.865	0.459703	0.136119	3.37721	0.00073224	0.0245929	0.459703	CLEC2B
ENSG00000147465	54.4846	-0.459375	0.146987	-3.12529	0.00177633	0.0339922	0.459375	STAR
ENSG00000118680	17678.2	0.458659	0.119305	3.84442	0.000120836	0.0123587	0.458659	MYL12B	['HALLMARK_APICAL_JUNCTION']	['REACTOME_DEVELOPMENTAL_BIOLOGY', 'REACTOME_NERVOUS_SYSTEM_DEVELOPMENT', 'HALLMARK_APICAL_JUNCTION']
ENSG00000172785	979.214	0.458273	0.150724	3.04048	0.00236202	0.0388212	0.458273	ZNG1A
ENSG00000196689	711.178	-0.457765	0.150284	-3.046	0.00231905	0.038419	0.457765	TRPV1
ENSG00000168028	20323.2	0.457552	0.121399	3.76899	0.000163911	0.0142711	0.457552	RPSA		['REACTOME_SRP_DEPENDENT_COTRANSLATIONAL_PROTEIN_TARGETING_TO_MEMBRANE', 'REACTOME_EUKARYOTIC_TRANSLATION_ELONGATION', 'REACTOME_SELENOAMINO_ACID_METABOLISM', 'REACTOME_RESPONSE_OF_EIF2AK4_GCN2_TO_AMINO_ACID_DEFICIENCY', 'REACTOME_INFLUENZA_INFECTION', 'REACTOME_EUKARYOTIC_TRANSLATION_INITIATION', 'REACTOME_NONSENSE_MEDIATED_DECAY_NMD', 'REACTOME_CELLULAR_RESPONSE_TO_STARVATION', 'REACTOME_RRNA_P…
ENSG00000143933	16493.3	0.45713	0.10716	4.26587	1.99122e-05	0.0067614	0.45713	CALM2
ENSG00000163536	219.994	0.456874	0.12991	3.51685	0.000436703	0.0192106	0.456874	SERPINI1
ENSG00000273136	1120.99	-0.456149	0.134544	-3.39034	0.000698049	0.023846	0.456149	NBPF26
ENSG00000134242	881.767	0.455262	0.155633	2.92523	0.00344206	0.0461357	0.455262	PTPN22
ENSG00000162825	579.933	-0.454752	0.143842	-3.16148	0.00156969	0.032456	0.454752	NBPF20
ENSG00000163463	93.0856	-0.452797	0.144546	-3.13254	0.00173301	0.0337034	0.452797	KRTCAP2
ENSG00000155307	1119.7	0.452666	0.14728	3.07351	0.00211554	0.0366142	0.452666	SAMSN1
ENSG00000147604	32384.6	0.452507	0.124633	3.63071	0.000282644	0.0162513	0.452507	RPL7		['REACTOME_SRP_DEPENDENT_COTRANSLATIONAL_PROTEIN_TARGETING_TO_MEMBRANE', 'REACTOME_EUKARYOTIC_TRANSLATION_ELONGATION', 'REACTOME_SELENOAMINO_ACID_METABOLISM', 'REACTOME_RESPONSE_OF_EIF2AK4_GCN2_TO_AMINO_ACID_DEFICIENCY', 'REACTOME_INFLUENZA_INFECTION', 'REACTOME_EUKARYOTIC_TRANSLATION_INITIATION', 'REACTOME_NONSENSE_MEDIATED_DECAY_NMD', 'REACTOME_CELLULAR_RESPONSE_TO_STARVATION', 'REACTOME_RRNA_P…
ENSG00000164035	883.883	0.452101	0.13184	3.42915	0.000605464	0.0225424	0.452101	EMCN
ENSG00000053438	121.323	-0.450534	0.150618	-2.99123	0.00277852	0.0414532	0.450534	NNAT
ENSG00000243232	149.946	0.449836	0.146282	3.07513	0.0021041	0.0366068	0.449836	PCDHAC2
ENSG00000131503	225.156	-0.449294	0.154359	-2.91071	0.00360606	0.0475709	0.449294	ANKHD1
ENSG00000134375	4270.03	0.447002	0.154686	2.88975	0.00385552	0.0492914	0.447002	TIMM17A	['HALLMARK_OXIDATIVE_PHOSPHORYLATION']
ENSG00000101843	1486.42	0.446442	0.133852	3.33535	0.000851935	0.0257232	0.446442	PSMD10		['REACTOME_METABOLISM_OF_RNA', 'REACTOME_VIRAL_INFECTION_PATHWAYS', 'REACTOME_REGULATION_OF_EXPRESSION_OF_SLITS_AND_ROBOS', 'REACTOME_CELLULAR_RESPONSES_TO_STIMULI', 'REACTOME_INFECTIOUS_DISEASE', 'REACTOME_SIGNALING_BY_ROBO_RECEPTORS', 'REACTOME_DEVELOPMENTAL_BIOLOGY', 'REACTOME_METABOLISM_OF_AMINO_ACIDS_AND_DERIVATIVES', 'REACTOME_NERVOUS_SYSTEM_DEVELOPMENT']
ENSG00000198538	1255.26	0.446149	0.13106	3.40417	0.000663653	0.0232319	0.446149	ZNF28		['REACTOME_EPIGENETIC_REGULATION_OF_GENE_EXPRESSION']
ENSG00000197696	65.6317	0.446072	0.107287	4.15776	3.21387e-05	0.00737236	0.446072	NMB
ENSG00000069509	428.714	0.445672	0.117803	3.7832	0.000154826	0.0138349	0.445672	FUNDC1
ENSG00000093217	3188.79	-0.44506	0.137586	-3.23477	0.00121739	0.0287867	0.44506	XYLB
ENSG00000171224	74.0054	0.443844	0.139687	3.17742	0.00148592	0.0314957	0.443844	FAM241B
ENSG00000112312	951.126	0.443671	0.11935	3.7174	0.000201287	0.0147304	0.443671	GMNN
ENSG00000256229	309.716	0.443566	0.14244	3.11406	0.00184529	0.0347612	0.443566	ZNF486
ENSG00000157103	15731.4	-0.443089	0.132503	-3.344	0.000825802	0.0253994	0.443089	SLC6A1
ENSG00000227051	1019.82	-0.443073	0.13924	-3.18207	0.00146224	0.0312783	0.443073	C14orf132
ENSG00000156467	9224.38	0.442451	0.122549	3.61038	0.000305745	0.0167992	0.442451	UQCRB	['HALLMARK_OXIDATIVE_PHOSPHORYLATION']
ENSG00000162692	8889.85	0.442359	0.146405	3.02147	0.0025155	0.03929	0.442359	VCAM1	['HALLMARK_EPITHELIAL_MESENCHYMAL_TRANSITION', 'HALLMARK_APICAL_JUNCTION', 'HALLMARK_INTERFERON_GAMMA_RESPONSE']
ENSG00000196876	1283.21	-0.441761	0.141233	-3.12788	0.00176071	0.0339291	0.441761	SCN8A	['HALLMARK_UV_RESPONSE_DN']	['REACTOME_DEVELOPMENTAL_BIOLOGY', 'REACTOME_NERVOUS_SYSTEM_DEVELOPMENT', 'HALLMARK_UV_RESPONSE_DN']
ENSG00000125691	24276.6	0.440558	0.121716	3.61956	0.000295099	0.0165627	0.440558	RPL23		['REACTOME_SRP_DEPENDENT_COTRANSLATIONAL_PROTEIN_TARGETING_TO_MEMBRANE', 'REACTOME_EUKARYOTIC_TRANSLATION_ELONGATION', 'REACTOME_SELENOAMINO_ACID_METABOLISM', 'REACTOME_RESPONSE_OF_EIF2AK4_GCN2_TO_AMINO_ACID_DEFICIENCY', 'REACTOME_INFLUENZA_INFECTION', 'REACTOME_EUKARYOTIC_TRANSLATION_INITIATION', 'REACTOME_NONSENSE_MEDIATED_DECAY_NMD', 'REACTOME_CELLULAR_RESPONSE_TO_STARVATION', 'REACTOME_RRNA_P…
ENSG00000131100	4377.77	0.439743	0.111084	3.95864	7.53766e-05	0.010128	0.439743	ATP6V1E1	['HALLMARK_OXIDATIVE_PHOSPHORYLATION']	['REACTOME_CELLULAR_RESPONSE_TO_STARVATION', 'REACTOME_CELLULAR_RESPONSES_TO_STIMULI', 'REACTOME_DEVELOPMENTAL_BIOLOGY', 'HALLMARK_OXIDATIVE_PHOSPHORYLATION']
ENSG00000169019	418.229	0.439426	0.127335	3.45094	0.000558639	0.0218774	0.439426	COMMD8
ENSG00000172115	4765.72	0.438403	0.144356	3.03696	0.0023898	0.0388827	0.438403	CYCS	['HALLMARK_OXIDATIVE_PHOSPHORYLATION']	['REACTOME_CELLULAR_RESPONSES_TO_STIMULI', 'HALLMARK_OXIDATIVE_PHOSPHORYLATION']
ENSG00000164104	1435.85	0.438145	0.121737	3.59913	0.000319289	0.0172067	0.438145	HMGB2	['HALLMARK_APOPTOSIS', 'HALLMARK_E2F_TARGETS']
ENSG00000180573	6865.58	0.437741	0.118603	3.6908	0.000223552	0.0152751	0.437741	H2AC6		['REACTOME_VIRAL_INFECTION_PATHWAYS', 'REACTOME_CELLULAR_RESPONSES_TO_STIMULI', 'REACTOME_INFECTIOUS_DISEASE', 'REACTOME_DEVELOPMENTAL_BIOLOGY', 'REACTOME_GENE_SILENCING_BY_RNA', 'REACTOME_EPIGENETIC_REGULATION_OF_GENE_EXPRESSION']
ENSG00000163430	7477.61	0.437735	0.117298	3.73183	0.000190094	0.0145538	0.437735	FSTL1	['HALLMARK_EPITHELIAL_MESENCHYMAL_TRANSITION', 'HALLMARK_ANGIOGENESIS']
ENSG00000149260	4303.44	-0.437372	0.140025	-3.12352	0.001787	0.0340512	0.437372	CAPN5	['HALLMARK_GLYCOLYSIS', 'HALLMARK_COAGULATION']
ENSG00000166128	2978.34	0.437245	0.0992413	4.40588	1.05357e-05	0.00599606	0.437245	RAB8B
ENSG00000110700	15170.9	0.436304	0.120111	3.63251	0.000280673	0.0162513	0.436304	RPS13		['REACTOME_SRP_DEPENDENT_COTRANSLATIONAL_PROTEIN_TARGETING_TO_MEMBRANE', 'REACTOME_EUKARYOTIC_TRANSLATION_ELONGATION', 'REACTOME_SELENOAMINO_ACID_METABOLISM', 'REACTOME_RESPONSE_OF_EIF2AK4_GCN2_TO_AMINO_ACID_DEFICIENCY', 'REACTOME_INFLUENZA_INFECTION', 'REACTOME_EUKARYOTIC_TRANSLATION_INITIATION', 'REACTOME_NONSENSE_MEDIATED_DECAY_NMD', 'REACTOME_CELLULAR_RESPONSE_TO_STARVATION', 'REACTOME_RRNA_P…
ENSG00000137575	7506.43	0.435512	0.105058	4.14542	3.39185e-05	0.00746572	0.435512	SDCBP	['HALLMARK_DNA_REPAIR', 'HALLMARK_HEME_METABOLISM']	['REACTOME_DEVELOPMENTAL_BIOLOGY', 'REACTOME_NERVOUS_SYSTEM_DEVELOPMENT', 'HALLMARK_DNA_REPAIR', 'HALLMARK_HEME_METABOLISM']
ENSG00000145779	1459.05	0.434891	0.13669	3.18158	0.00146472	0.0312806	0.434891	TNFAIP8	['HALLMARK_ANDROGEN_RESPONSE', 'HALLMARK_TNFA_SIGNALING_VIA_NFKB']
ENSG00000110079	1774.69	0.434763	0.147898	2.93961	0.00328624	0.0452997	0.434763	MS4A4A
ENSG00000115758	3464.08	0.434501	0.130251	3.33586	0.000850345	0.0257232	0.434501	ODC1	['HALLMARK_MYC_TARGETS_V1', 'HALLMARK_IL2_STAT5_SIGNALING', 'HALLMARK_G2M_CHECKPOINT', 'HALLMARK_FATTY_ACID_METABOLISM']	['REACTOME_METABOLISM_OF_AMINO_ACIDS_AND_DERIVATIVES', 'HALLMARK_MYC_TARGETS_V1', 'HALLMARK_IL2_STAT5_SIGNALING', 'HALLMARK_G2M_CHECKPOINT', 'HALLMARK_FATTY_ACID_METABOLISM']
ENSG00000112695	5941.13	0.434446	0.14987	2.89881	0.0037458	0.0485096	0.434446	COX7A2	['HALLMARK_OXIDATIVE_PHOSPHORYLATION']	['REACTOME_CELLULAR_RESPONSES_TO_STIMULI', 'HALLMARK_OXIDATIVE_PHOSPHORYLATION']
ENSG00000277157	1687.85	0.434167	0.146263	2.9684	0.00299356	0.04289	0.434167	H4C4		['REACTOME_VIRAL_INFECTION_PATHWAYS', 'REACTOME_CELLULAR_RESPONSES_TO_STIMULI', 'REACTOME_INFECTIOUS_DISEASE', 'REACTOME_DEVELOPMENTAL_BIOLOGY', 'REACTOME_GENE_SILENCING_BY_RNA', 'REACTOME_EPIGENETIC_REGULATION_OF_GENE_EXPRESSION']
ENSG00000181061	4016.86	0.433899	0.138083	3.14229	0.00167631	0.0332482	0.433899	HIGD1A		['REACTOME_CELLULAR_RESPONSES_TO_STIMULI']
ENSG00000146950	1106.8	-0.433576	0.133336	-3.25175	0.00114695	0.0278923	0.433576	SHROOM2	['HALLMARK_MITOTIC_SPINDLE', 'HALLMARK_APICAL_JUNCTION', 'HALLMARK_APICAL_SURFACE']
ENSG00000137752	2666.14	0.433576	0.128068	3.38552	0.00071044	0.0240755	0.433576	CASP1	['HALLMARK_APOPTOSIS', 'HALLMARK_COMPLEMENT', 'HALLMARK_P53_PATHWAY', 'HALLMARK_INTERFERON_GAMMA_RESPONSE', 'HALLMARK_INTERFERON_ALPHA_RESPONSE']	['REACTOME_VIRAL_INFECTION_PATHWAYS', 'REACTOME_INFECTIOUS_DISEASE', 'REACTOME_SARS_COV_1_HOST_INTERACTIONS', 'REACTOME_SARS_COV_1_INFECTION', 'REACTOME_SARS_COV_INFECTIONS', 'HALLMARK_APOPTOSIS', 'HALLMARK_COMPLEMENT', 'HALLMARK_P53_PATHWAY', 'HALLMARK_INTERFERON_GAMMA_RESPONSE', 'HALLMARK_INTERFERON_ALPHA_RESPONSE']
ENSG00000105854	8971.57	0.433526	0.129959	3.33586	0.000850346	0.0257232	0.433526	PON2
ENSG00000164587	25528	0.433494	0.123401	3.51288	0.000443278	0.0192313	0.433494	RPS14	['HALLMARK_UNFOLDED_PROTEIN_RESPONSE']	['REACTOME_SRP_DEPENDENT_COTRANSLATIONAL_PROTEIN_TARGETING_TO_MEMBRANE', 'REACTOME_EUKARYOTIC_TRANSLATION_ELONGATION', 'REACTOME_SELENOAMINO_ACID_METABOLISM', 'REACTOME_RESPONSE_OF_EIF2AK4_GCN2_TO_AMINO_ACID_DEFICIENCY', 'REACTOME_INFLUENZA_INFECTION', 'REACTOME_EUKARYOTIC_TRANSLATION_INITIATION', 'REACTOME_NONSENSE_MEDIATED_DECAY_NMD', 'REACTOME_CELLULAR_RESPONSE_TO_STARVATION', 'REACTOME_RRNA_P…
ENSG00000188171	531.936	0.433396	0.105987	4.08912	4.33004e-05	0.00839279	0.433396	ZNF626
ENSG00000113387	6527.8	0.433238	0.106245	4.07772	4.54786e-05	0.00839279	0.433238	SUB1
ENSG00000204610	650.674	0.432217	0.110283	3.91916	8.88597e-05	0.010928	0.432217	TRIM15
ENSG00000124172	9776.7	0.431093	0.131693	3.27348	0.00106231	0.02729	0.431093	ATP5F1E	['HALLMARK_OXIDATIVE_PHOSPHORYLATION']
ENSG00000169903	35039.1	0.429892	0.124847	3.44336	0.000574531	0.0220861	0.429892	TM4SF4
ENSG00000239672	953.993	0.429817	0.128862	3.33547	0.000851539	0.0257232	0.429817	NME1	['HALLMARK_MYC_TARGETS_V1', 'HALLMARK_ALLOGRAFT_REJECTION', 'HALLMARK_DNA_REPAIR', 'HALLMARK_E2F_TARGETS']
ENSG00000132963	3868.66	0.429227	0.131546	3.26293	0.00110266	0.0276042	0.429227	POMP
ENSG00000048392	3288.63	0.429079	0.115499	3.715	0.000203205	0.0147436	0.429079	RRM2B	['HALLMARK_DNA_REPAIR']
ENSG00000144746	6330.74	0.42869	0.0905331	4.73518	2.18863e-06	0.00464483	0.42869	ARL6IP5
ENSG00000189043	12709.6	0.428684	0.140817	3.04426	0.00233255	0.0385235	0.428684	NDUFA4	['HALLMARK_OXIDATIVE_PHOSPHORYLATION']	['REACTOME_CELLULAR_RESPONSES_TO_STIMULI', 'HALLMARK_OXIDATIVE_PHOSPHORYLATION']
ENSG00000147669	1908.98	0.42753	0.132369	3.22983	0.00123866	0.029087	0.42753	POLR2K	['HALLMARK_DNA_REPAIR']	['REACTOME_INFLUENZA_INFECTION', 'REACTOME_METABOLISM_OF_RNA', 'REACTOME_VIRAL_INFECTION_PATHWAYS', 'REACTOME_INFECTIOUS_DISEASE', 'REACTOME_DEVELOPMENTAL_BIOLOGY', 'REACTOME_GENE_SILENCING_BY_RNA', 'REACTOME_EPIGENETIC_REGULATION_OF_GENE_EXPRESSION', 'HALLMARK_DNA_REPAIR']
ENSG00000090534	342.002	-0.42705	0.137366	-3.10886	0.0018781	0.0350786	0.42705	THPO
ENSG00000138448	9156.96	0.426217	0.1141	3.73548	0.000187356	0.0145538	0.426217	ITGAV	['HALLMARK_EPITHELIAL_MESENCHYMAL_TRANSITION', 'HALLMARK_ANGIOGENESIS', 'HALLMARK_IL2_STAT5_SIGNALING', 'HALLMARK_ANDROGEN_RESPONSE']	['REACTOME_DEVELOPMENTAL_BIOLOGY', 'REACTOME_NERVOUS_SYSTEM_DEVELOPMENT', 'HALLMARK_EPITHELIAL_MESENCHYMAL_TRANSITION', 'HALLMARK_ANGIOGENESIS', 'HALLMARK_IL2_STAT5_SIGNALING', 'HALLMARK_ANDROGEN_RESPONSE']
ENSG00000104290	553.932	0.426031	0.117164	3.6362	0.000276692	0.0162513	0.426031	FZD3
ENSG00000276966	6210.22	0.424724	0.129052	3.29111	0.000997917	0.0268504	0.424724	H4C5		['REACTOME_VIRAL_INFECTION_PATHWAYS', 'REACTOME_CELLULAR_RESPONSES_TO_STIMULI', 'REACTOME_INFECTIOUS_DISEASE', 'REACTOME_DEVELOPMENTAL_BIOLOGY', 'REACTOME_GENE_SILENCING_BY_RNA', 'REACTOME_EPIGENETIC_REGULATION_OF_GENE_EXPRESSION']
ENSG00000091656	2785.2	-0.424601	0.136401	-3.11289	0.00185267	0.0347949	0.424601	ZFHX4
ENSG00000162616	1542.93	0.424566	0.114793	3.69855	0.000216833	0.0149078	0.424566	DNAJB4	['HALLMARK_TNFA_SIGNALING_VIA_NFKB']
ENSG00000172465	485.385	0.424519	0.100803	4.21139	2.53807e-05	0.00737236	0.424519	TCEAL1
ENSG00000099365	286.343	-0.423177	0.144066	-2.93737	0.00331004	0.0453252	0.423177	STX1B		['REACTOME_INFECTIOUS_DISEASE', 'REACTOME_DEVELOPMENTAL_BIOLOGY']
ENSG00000141867	2656.11	-0.422772	0.138928	-3.0431	0.00234157	0.0386296	0.422772	BRD4		['REACTOME_VIRAL_INFECTION_PATHWAYS', 'REACTOME_INFECTIOUS_DISEASE', 'REACTOME_SARS_COV_INFECTIONS']
ENSG00000170571	1602.17	0.422735	0.140685	3.00484	0.00265721	0.040476	0.422735	EMB
ENSG00000146425	2549.74	0.42219	0.133422	3.16432	0.00155448	0.0323432	0.42219	DYNLT1
ENSG00000125743	3376.67	0.421953	0.122036	3.45761	0.000544981	0.0216184	0.421953	SNRPD2	['HALLMARK_MYC_TARGETS_V1']	['REACTOME_METABOLISM_OF_RNA', 'REACTOME_VIRAL_INFECTION_PATHWAYS', 'REACTOME_INFECTIOUS_DISEASE', 'REACTOME_SARS_COV_2_MODULATES_HOST_TRANSLATION_MACHINERY', 'REACTOME_SARS_COV_2_HOST_INTERACTIONS', 'REACTOME_SARS_COV_INFECTIONS', 'REACTOME_SARS_COV_2_INFECTION', 'HALLMARK_MYC_TARGETS_V1']
ENSG00000120280	354.285	0.421443	0.143437	2.93817	0.00330161	0.0453252	0.421443	TASL
ENSG00000139679	1733.37	0.421021	0.113208	3.719	0.000200016	0.0147007	0.421021	LPAR6	['HALLMARK_INTERFERON_ALPHA_RESPONSE']
ENSG00000129562	5213.77	0.420811	0.119452	3.52283	0.000426965	0.0190763	0.420811	DAD1	['HALLMARK_DNA_REPAIR']	['REACTOME_VIRAL_INFECTION_PATHWAYS', 'REACTOME_INFECTIOUS_DISEASE', 'REACTOME_SARS_COV_INFECTIONS', 'REACTOME_SARS_COV_2_INFECTION', 'HALLMARK_DNA_REPAIR']
ENSG00000196954	4913.46	0.419649	0.106953	3.92366	8.72129e-05	0.010928	0.419649	CASP4	['HALLMARK_APOPTOSIS', 'HALLMARK_COMPLEMENT', 'HALLMARK_INTERFERON_GAMMA_RESPONSE']
ENSG00000141449	958.778	-0.419187	0.13828	-3.03143	0.00243397	0.0391731	0.419187	GREB1L
ENSG00000241837	2197.13	0.418388	0.123352	3.39182	0.000694304	0.0237659	0.418388	ATP5PO	['HALLMARK_OXIDATIVE_PHOSPHORYLATION', 'HALLMARK_ADIPOGENESIS']
ENSG00000137876	2970.09	0.418333	0.105808	3.9537	7.69533e-05	0.010128	0.418333	RSL24D1
ENSG00000137343	213.405	-0.41822	0.114032	-3.66755	0.000244882	0.0156301	0.41822	ATAT1
ENSG00000123545	952.379	0.417945	0.136245	3.06761	0.00215781	0.0370428	0.417945	NDUFAF4	['HALLMARK_MYC_TARGETS_V2']
ENSG00000168374	6904.89	0.417893	0.128753	3.24568	0.0011717	0.0280185	0.417893	ARF4	['HALLMARK_COAGULATION']
ENSG00000182004	1484.6	0.417465	0.125892	3.31606	0.000912954	0.0260925	0.417465	SNRPE		['REACTOME_METABOLISM_OF_RNA', 'REACTOME_VIRAL_INFECTION_PATHWAYS', 'REACTOME_INFECTIOUS_DISEASE', 'REACTOME_SARS_COV_2_MODULATES_HOST_TRANSLATION_MACHINERY', 'REACTOME_SARS_COV_2_HOST_INTERACTIONS', 'REACTOME_SARS_COV_INFECTIONS', 'REACTOME_SARS_COV_2_INFECTION']
ENSG00000203326	798.652	0.415963	0.107689	3.86263	0.000112171	0.012208	0.415963	ZNF525
ENSG00000184831	554.91	0.414231	0.12671	3.26913	0.00107877	0.0274593	0.414231	APOO
ENSG00000182117	3171.87	0.414216	0.129224	3.20541	0.00134869	0.030129	0.414216	NOP10		['REACTOME_RRNA_PROCESSING', 'REACTOME_METABOLISM_OF_RNA']
ENSG00000127184	11777.4	0.414167	0.128605	3.22046	0.00127987	0.029618	0.414167	COX7C	['HALLMARK_OXIDATIVE_PHOSPHORYLATION']	['REACTOME_CELLULAR_RESPONSES_TO_STIMULI', 'HALLMARK_OXIDATIVE_PHOSPHORYLATION']
ENSG00000182636	408.752	0.413741	0.13818	2.99423	0.0027514	0.0413027	0.413741	NDN
ENSG00000141429	8163.22	0.413012	0.093966	4.39533	1.10604e-05	0.00599606	0.413012	GALNT1	['HALLMARK_ALLOGRAFT_REJECTION']	['REACTOME_VIRAL_INFECTION_PATHWAYS', 'REACTOME_INFECTIOUS_DISEASE', 'REACTOME_SARS_COV_1_INFECTION', 'REACTOME_SARS_COV_INFECTIONS', 'REACTOME_SARS_COV_2_INFECTION', 'HALLMARK_ALLOGRAFT_REJECTION']
ENSG00000164919	6523.34	0.412707	0.136474	3.02407	0.00249402	0.03929	0.412707	COX6C	['HALLMARK_OXIDATIVE_PHOSPHORYLATION', 'HALLMARK_ESTROGEN_RESPONSE_LATE']	['REACTOME_CELLULAR_RESPONSES_TO_STIMULI', 'HALLMARK_OXIDATIVE_PHOSPHORYLATION', 'HALLMARK_ESTROGEN_RESPONSE_LATE']
ENSG00000085491	1004.12	0.412458	0.119034	3.46505	0.000530131	0.0211281	0.412458	SLC25A24
ENSG00000149573	1974.78	0.411302	0.116132	3.54169	0.000397571	0.018646	0.411302	MPZL2	['HALLMARK_APICAL_JUNCTION', 'HALLMARK_KRAS_SIGNALING_UP']
ENSG00000256060	163.044	0.411012	0.104917	3.91751	8.94684e-05	0.010928	0.411012	TRAPPC2B
ENSG00000127481	23761.1	-0.410737	0.116178	-3.5354	0.000407156	0.018646	0.410737	UBR4
ENSG00000034510	16865.7	0.410334	0.135581	3.0265	0.00247404	0.03929	0.410334	TMSB10
ENSG00000152763	310.812	0.40994	0.105873	3.87198	0.000107954	0.0120116	0.40994	DNAI4
ENSG00000180817	7703.75	0.40981	0.137782	2.97434	0.00293616	0.0424972	0.40981	PPA1	['HALLMARK_MTORC1_SIGNALING']	['REACTOME_TRANSLATION', 'HALLMARK_MTORC1_SIGNALING']
ENSG00000136522	1339.8	0.409265	0.123082	3.32513	0.000883774	0.0258153	0.409265	MRPL47		['REACTOME_TRANSLATION']
ENSG00000086065	3487.83	0.40926	0.11669	3.50725	0.00045276	0.0193052	0.40926	CHMP5		['REACTOME_VIRAL_INFECTION_PATHWAYS', 'REACTOME_INFECTIOUS_DISEASE']
ENSG00000135424	1906.25	-0.408932	0.132667	-3.0824	0.00205338	0.0361544	0.408932	ITGA7	['HALLMARK_ADIPOGENESIS', 'HALLMARK_MYOGENESIS']
ENSG00000164117	2924.52	0.408665	0.121875	3.35314	0.000798994	0.0250283	0.408665	FBXO8
ENSG00000114391	17086	0.407675	0.118203	3.44895	0.000562775	0.0219147	0.407675	RPL24		['REACTOME_SRP_DEPENDENT_COTRANSLATIONAL_PROTEIN_TARGETING_TO_MEMBRANE', 'REACTOME_EUKARYOTIC_TRANSLATION_ELONGATION', 'REACTOME_SELENOAMINO_ACID_METABOLISM', 'REACTOME_RESPONSE_OF_EIF2AK4_GCN2_TO_AMINO_ACID_DEFICIENCY', 'REACTOME_INFLUENZA_INFECTION', 'REACTOME_EUKARYOTIC_TRANSLATION_INITIATION', 'REACTOME_NONSENSE_MEDIATED_DECAY_NMD', 'REACTOME_CELLULAR_RESPONSE_TO_STARVATION', 'REACTOME_RRNA_P…
ENSG00000106605	985.267	0.407655	0.139848	2.91498	0.00355717	0.0471456	0.407655	BLVRA	['HALLMARK_HEME_METABOLISM', 'HALLMARK_FATTY_ACID_METABOLISM']	['REACTOME_CELLULAR_RESPONSES_TO_STIMULI', 'HALLMARK_HEME_METABOLISM', 'HALLMARK_FATTY_ACID_METABOLISM']
ENSG00000205581	4887.16	0.407497	0.100187	4.06736	4.7548e-05	0.00868031	0.407497	HMGN1
ENSG00000156482	10353.5	0.407123	0.118149	3.44585	0.000569275	0.0220666	0.407123	RPL30		['REACTOME_SRP_DEPENDENT_COTRANSLATIONAL_PROTEIN_TARGETING_TO_MEMBRANE', 'REACTOME_EUKARYOTIC_TRANSLATION_ELONGATION', 'REACTOME_SELENOAMINO_ACID_METABOLISM', 'REACTOME_RESPONSE_OF_EIF2AK4_GCN2_TO_AMINO_ACID_DEFICIENCY', 'REACTOME_INFLUENZA_INFECTION', 'REACTOME_EUKARYOTIC_TRANSLATION_INITIATION', 'REACTOME_NONSENSE_MEDIATED_DECAY_NMD', 'REACTOME_CELLULAR_RESPONSE_TO_STARVATION', 'REACTOME_RRNA_P…
ENSG00000138663	1963.06	0.407036	0.118572	3.43281	0.000597356	0.0225376	0.407036	COPS4
ENSG00000259120	188.751	0.406615	0.131063	3.10244	0.00191935	0.0353584	0.406615	SMIM6
ENSG00000140030	887.372	0.406248	0.138255	2.9384	0.00329914	0.0453252	0.406248	GPR65	['HALLMARK_ALLOGRAFT_REJECTION', 'HALLMARK_IL2_STAT5_SIGNALING']
ENSG00000137947	2149.92	0.405262	0.1205	3.36316	0.000770565	0.0249996	0.405262	GTF2B	['HALLMARK_DNA_REPAIR']	['REACTOME_VIRAL_INFECTION_PATHWAYS', 'REACTOME_INFECTIOUS_DISEASE', 'HALLMARK_DNA_REPAIR']
ENSG00000164761	1159.57	0.405005	0.132692	3.05222	0.00227157	0.0379	0.405005	TNFRSF11B	['HALLMARK_EPITHELIAL_MESENCHYMAL_TRANSITION', 'HALLMARK_APICAL_JUNCTION']
ENSG00000142892	2463.15	0.404925	0.103339	3.91839	8.91408e-05	0.010928	0.404925	PIGK
ENSG00000140319	6753.95	0.404284	0.107345	3.76622	0.000165739	0.0143556	0.404284	SRP14	['HALLMARK_PANCREAS_BETA_CELLS']	['REACTOME_SRP_DEPENDENT_COTRANSLATIONAL_PROTEIN_TARGETING_TO_MEMBRANE', 'REACTOME_TRANSLATION', 'HALLMARK_PANCREAS_BETA_CELLS']
ENSG00000150782	560.354	0.404014	0.126162	3.20234	0.00136315	0.0303231	0.404014	IL18	['HALLMARK_ALLOGRAFT_REJECTION', 'HALLMARK_APOPTOSIS', 'HALLMARK_TNFA_SIGNALING_VIA_NFKB', 'HALLMARK_INFLAMMATORY_RESPONSE']	['REACTOME_INFECTIOUS_DISEASE', 'HALLMARK_ALLOGRAFT_REJECTION', 'HALLMARK_APOPTOSIS', 'HALLMARK_TNFA_SIGNALING_VIA_NFKB', 'HALLMARK_INFLAMMATORY_RESPONSE']
ENSG00000105372	21618.8	0.403608	0.105347	3.83122	0.000127509	0.012567	0.403608	RPS19	['HALLMARK_ALLOGRAFT_REJECTION']	['REACTOME_SRP_DEPENDENT_COTRANSLATIONAL_PROTEIN_TARGETING_TO_MEMBRANE', 'REACTOME_EUKARYOTIC_TRANSLATION_ELONGATION', 'REACTOME_SELENOAMINO_ACID_METABOLISM', 'REACTOME_RESPONSE_OF_EIF2AK4_GCN2_TO_AMINO_ACID_DEFICIENCY', 'REACTOME_INFLUENZA_INFECTION', 'REACTOME_EUKARYOTIC_TRANSLATION_INITIATION', 'REACTOME_NONSENSE_MEDIATED_DECAY_NMD', 'REACTOME_CELLULAR_RESPONSE_TO_STARVATION', 'REACTOME_RRNA_P…
ENSG00000149131	82832.7	-0.403074	0.113515	-3.55084	0.000384003	0.0184691	0.403074	SERPING1	['HALLMARK_COMPLEMENT', 'HALLMARK_COAGULATION', 'HALLMARK_INTERFERON_GAMMA_RESPONSE']
ENSG00000198034	32283.7	0.402672	0.114863	3.50568	0.000455435	0.0193309	0.402672	RPS4X		['REACTOME_SRP_DEPENDENT_COTRANSLATIONAL_PROTEIN_TARGETING_TO_MEMBRANE', 'REACTOME_EUKARYOTIC_TRANSLATION_ELONGATION', 'REACTOME_SELENOAMINO_ACID_METABOLISM', 'REACTOME_RESPONSE_OF_EIF2AK4_GCN2_TO_AMINO_ACID_DEFICIENCY', 'REACTOME_INFLUENZA_INFECTION', 'REACTOME_EUKARYOTIC_TRANSLATION_INITIATION', 'REACTOME_NONSENSE_MEDIATED_DECAY_NMD', 'REACTOME_CELLULAR_RESPONSE_TO_STARVATION', 'REACTOME_RRNA_P…
ENSG00000101224	1203.25	-0.402517	0.134864	-2.98462	0.00283932	0.0418066	0.402517	CDC25B	['HALLMARK_APOPTOSIS', 'HALLMARK_E2F_TARGETS', 'HALLMARK_G2M_CHECKPOINT']
ENSG00000085231	518.011	0.401467	0.124847	3.21567	0.00130139	0.029618	0.401467	AK6
ENSG00000101928	530.024	0.401465	0.116598	3.44315	0.000574982	0.0220861	0.401465	MOSPD1	['HALLMARK_HEME_METABOLISM']
ENSG00000166562	5133.9	0.400956	0.128938	3.10969	0.00187285	0.0350577	0.400956	SEC11C		['REACTOME_SRP_DEPENDENT_COTRANSLATIONAL_PROTEIN_TARGETING_TO_MEMBRANE', 'REACTOME_VIRAL_INFECTION_PATHWAYS', 'REACTOME_TRANSLATION', 'REACTOME_INFECTIOUS_DISEASE']
ENSG00000160588	1275.16	0.400316	0.138173	2.89721	0.00376493	0.0486462	0.400316	MPZL3
ENSG00000189266	5272.72	0.400012	0.0908734	4.40186	1.07328e-05	0.00599606	0.400012	PNRC2		['REACTOME_NONSENSE_MEDIATED_DECAY_NMD', 'REACTOME_METABOLISM_OF_RNA']
ENSG00000178772	11499.6	-0.399264	0.120897	-3.3025	0.000958264	0.0265469	0.399264	CPN2
ENSG00000122545	7521.87	0.398888	0.0838095	4.75945	1.94118e-06	0.00464483	0.398888	SEPTIN7
ENSG00000092841	21393.9	0.398293	0.107016	3.72183	0.000197788	0.0146982	0.398293	MYL6		['REACTOME_DEVELOPMENTAL_BIOLOGY', 'REACTOME_NERVOUS_SYSTEM_DEVELOPMENT']
ENSG00000064393	12139.9	-0.397591	0.132755	-2.99492	0.00274516	0.0412697	0.397591	HIPK2	['HALLMARK_IL2_STAT5_SIGNALING', 'HALLMARK_TGF_BETA_SIGNALING']
ENSG00000174173	1157.16	0.396734	0.121114	3.27572	0.00105395	0.02729	0.396734	TRMT10C		['REACTOME_RRNA_PROCESSING', 'REACTOME_METABOLISM_OF_RNA']
ENSG00000156411	3260.59	0.39653	0.129335	3.06592	0.00217004	0.0371748	0.39653	ATP5MJ
ENSG00000111678	831.733	0.395703	0.117142	3.37797	0.000730223	0.0245929	0.395703	C12orf57
ENSG00000185862	980.327	0.395628	0.129455	3.0561	0.00224233	0.0378056	0.395628	EVI2B
ENSG00000114771	26147	0.394708	0.136382	2.89414	0.00380193	0.0490123	0.394708	AADAC
ENSG00000177485	4901.5	0.394702	0.134417	2.93641	0.00332036	0.045377	0.394702	ZBTB33
ENSG00000240344	1040.1	0.394573	0.117185	3.36709	0.000759653	0.0249996	0.394573	PPIL3		['REACTOME_METABOLISM_OF_RNA']
ENSG00000156261	6045.4	0.392963	0.105534	3.72356	0.000196432	0.0146982	0.392963	CCT8
ENSG00000107282	2736.96	-0.392884	0.127414	-3.08353	0.0020456	0.0361544	0.392884	APBA1
ENSG00000119705	2049.65	0.392342	0.134821	2.9101	0.00361315	0.0476173	0.392342	SLIRP		['REACTOME_METABOLISM_OF_RNA']
ENSG00000196660	6322.33	-0.392198	0.130868	-2.9969	0.0027274	0.0411607	0.392198	SLC30A10	['HALLMARK_HEME_METABOLISM']
ENSG00000167863	5474.21	0.392161	0.121997	3.21452	0.00130662	0.0296625	0.392161	ATP5PD	['HALLMARK_OXIDATIVE_PHOSPHORYLATION']
ENSG00000187049	289.098	0.392045	0.10659	3.67807	0.000235009	0.0153662	0.392045	TMEM216
ENSG00000146476	2448.7	0.391737	0.124988	3.13419	0.00172327	0.0335909	0.391737	ARMT1
ENSG00000163938	3416.69	0.391734	0.103085	3.80009	0.000144644	0.0134195	0.391734	GNL3	['HALLMARK_MYC_TARGETS_V1', 'HALLMARK_MYC_TARGETS_V2']	['REACTOME_RRNA_PROCESSING', 'REACTOME_METABOLISM_OF_RNA', 'HALLMARK_MYC_TARGETS_V1', 'HALLMARK_MYC_TARGETS_V2']
ENSG00000140416	7115.19	0.39163	0.125211	3.12777	0.00176138	0.0339291	0.39163	TPM1	['HALLMARK_EPITHELIAL_MESENCHYMAL_TRANSITION']
ENSG00000063587	2937.41	-0.391595	0.0847889	-4.61846	3.8659e-06	0.00504887	0.391595	ZNF275
ENSG00000170860	1861.34	0.391309	0.12245	3.19567	0.00139509	0.03048	0.391309	3		['REACTOME_METABOLISM_OF_RNA']
ENSG00000155329	670.982	0.390947	0.10301	3.79525	0.000147494	0.013536	0.390947	ZCCHC10
ENSG00000188295	366.284	0.390496	0.0917181	4.25757	2.0666e-05	0.00687975	0.390496	ZNF669		['REACTOME_EPIGENETIC_REGULATION_OF_GENE_EXPRESSION']
ENSG00000132199	3232.59	-0.389894	0.112055	-3.47948	0.000502382	0.0203082	0.389894	ENOSF1
ENSG00000027697	6811.38	0.389303	0.0978231	3.97966	6.90138e-05	0.010101	0.389303	IFNGR1	['HALLMARK_ALLOGRAFT_REJECTION', 'HALLMARK_APOPTOSIS', 'HALLMARK_IL2_STAT5_SIGNALING', 'HALLMARK_ADIPOGENESIS', 'HALLMARK_IL6_JAK_STAT3_SIGNALING']	['REACTOME_VIRAL_INFECTION_PATHWAYS', 'REACTOME_INFECTIOUS_DISEASE', 'REACTOME_SARS_COV_INFECTIONS', 'HALLMARK_ALLOGRAFT_REJECTION', 'HALLMARK_APOPTOSIS', 'HALLMARK_IL2_STAT5_SIGNALING', 'HALLMARK_ADIPOGENESIS', 'HALLMARK_IL6_JAK_STAT3_SIGNALING']
ENSG00000196950	1231.88	0.389171	0.0968136	4.0198	5.82475e-05	0.00955334	0.389171	SLC39A10
ENSG00000186468	7920.87	0.388278	0.122514	3.16924	0.00152838	0.0320749	0.388278	RPS23		['REACTOME_SRP_DEPENDENT_COTRANSLATIONAL_PROTEIN_TARGETING_TO_MEMBRANE', 'REACTOME_EUKARYOTIC_TRANSLATION_ELONGATION', 'REACTOME_SELENOAMINO_ACID_METABOLISM', 'REACTOME_RESPONSE_OF_EIF2AK4_GCN2_TO_AMINO_ACID_DEFICIENCY', 'REACTOME_INFLUENZA_INFECTION', 'REACTOME_EUKARYOTIC_TRANSLATION_INITIATION', 'REACTOME_NONSENSE_MEDIATED_DECAY_NMD', 'REACTOME_CELLULAR_RESPONSE_TO_STARVATION', 'REACTOME_RRNA_P…
ENSG00000125870	1463.23	0.388139	0.111475	3.48184	0.000497977	0.0201782	0.388139	SNRPB2	['HALLMARK_MYC_TARGETS_V1']	['REACTOME_METABOLISM_OF_RNA', 'HALLMARK_MYC_TARGETS_V1']
ENSG00000153130	2118.69	0.387613	0.120102	3.22737	0.00124934	0.029257	0.387613	SCOC
ENSG00000196531	14680.7	0.38749	0.115136	3.36548	0.000764096	0.0249996	0.38749	NACA
ENSG00000165629	12288.7	0.386561	0.127343	3.03559	0.00240066	0.0389287	0.386561	ATP5F1C	['HALLMARK_OXIDATIVE_PHOSPHORYLATION']
ENSG00000196782	1440.01	-0.386225	0.0971773	-3.97444	7.05448e-05	0.010128	0.386225	MAML3		['REACTOME_DEVELOPMENTAL_BIOLOGY']
ENSG00000175183	993.169	0.386147	0.13167	2.93268	0.00336047	0.045581	0.386147	CSRP2	['HALLMARK_HYPOXIA']
ENSG00000100387	1812.82	0.385765	0.120533	3.20048	0.00137197	0.0303277	0.385765	RBX1	['HALLMARK_DNA_REPAIR', 'HALLMARK_NOTCH_SIGNALING']	['REACTOME_VIRAL_INFECTION_PATHWAYS', 'REACTOME_REGULATION_OF_EXPRESSION_OF_SLITS_AND_ROBOS', 'REACTOME_CELLULAR_RESPONSES_TO_STIMULI', 'REACTOME_INFECTIOUS_DISEASE', 'REACTOME_SIGNALING_BY_ROBO_RECEPTORS', 'REACTOME_SARS_COV_INFECTIONS', 'REACTOME_DEVELOPMENTAL_BIOLOGY', 'REACTOME_NERVOUS_SYSTEM_DEVELOPMENT', 'HALLMARK_DNA_REPAIR', 'HALLMARK_NOTCH_SIGNALING']
ENSG00000204305	193.847	-0.385697	0.131278	-2.93801	0.00330331	0.0453252	0.385697	AGER	['HALLMARK_IL2_STAT5_SIGNALING']
ENSG00000197045	2502.44	0.385517	0.111557	3.4558	0.000548668	0.0217094	0.385517	GMFB	['HALLMARK_COMPLEMENT']
ENSG00000150991	64042.3	0.385274	0.122083	3.15583	0.00160044	0.0326847	0.385274	UBC	['HALLMARK_ADIPOGENESIS']	['REACTOME_METABOLISM_OF_RNA', 'REACTOME_VIRAL_INFECTION_PATHWAYS', 'REACTOME_REGULATION_OF_EXPRESSION_OF_SLITS_AND_ROBOS', 'REACTOME_CELLULAR_RESPONSES_TO_STIMULI', 'REACTOME_INFECTIOUS_DISEASE', 'REACTOME_SIGNALING_BY_ROBO_RECEPTORS', 'REACTOME_SARS_COV_1_HOST_INTERACTIONS', 'REACTOME_SARS_COV_2_HOST_INTERACTIONS', 'REACTOME_SARS_COV_1_INFECTION', 'REACTOME_SARS_COV_INFECTIONS', 'REACTOME_SARS_…
ENSG00000134825	2184.11	0.384867	0.122909	3.13131	0.00174027	0.0337697	0.384867	TMEM258
ENSG00000115514	1088.37	0.384846	0.119335	3.22492	0.00126008	0.0293063	0.384846	TXNDC9
ENSG00000111229	5185.37	0.383911	0.113933	3.36963	0.00075269	0.0249996	0.383911	ARPC3	['HALLMARK_PI3K_AKT_MTOR_SIGNALING']	['REACTOME_INFECTIOUS_DISEASE', 'REACTOME_DEVELOPMENTAL_BIOLOGY', 'REACTOME_NERVOUS_SYSTEM_DEVELOPMENT', 'HALLMARK_PI3K_AKT_MTOR_SIGNALING']
ENSG00000116791	11868.7	0.383559	0.125389	3.05896	0.0022211	0.0376345	0.383559	CRYZ	['HALLMARK_FATTY_ACID_METABOLISM']
ENSG00000131634	973.625	0.383458	0.128844	2.97615	0.00291896	0.0423247	0.383458	TMEM204
ENSG00000116489	7740.29	0.383378	0.107363	3.57087	0.000355803	0.0178863	0.383378	CAPZA1		['REACTOME_CELLULAR_RESPONSES_TO_STIMULI']
ENSG00000166226	5335.55	0.382611	0.114921	3.32935	0.000870504	0.0258153	0.382611	CCT2	['HALLMARK_MYC_TARGETS_V1']
ENSG00000168938	1451.87	0.382322	0.108652	3.51878	0.000433531	0.0191679	0.382322	PPIC
ENSG00000129518	2362.93	0.382286	0.11413	3.34956	0.000809387	0.0252015	0.382286	EAPP
ENSG00000131171	2744.35	0.381445	0.104512	3.64976	0.00026249	0.0160887	0.381445	SH3BGRL
ENSG00000119013	2382.96	0.381283	0.130413	2.92366	0.00345939	0.0462933	0.381283	NDUFB3	['HALLMARK_OXIDATIVE_PHOSPHORYLATION']
ENSG00000129083	10243.5	0.380945	0.102339	3.72239	0.000197342	0.0146982	0.380945	COPB1	['HALLMARK_PROTEIN_SECRETION']
ENSG00000136888	4792.53	0.379833	0.110795	3.42824	0.0006075	0.0225424	0.379833	ATP6V1G1	['HALLMARK_OXIDATIVE_PHOSPHORYLATION']	['REACTOME_CELLULAR_RESPONSE_TO_STARVATION', 'REACTOME_CELLULAR_RESPONSES_TO_STIMULI', 'REACTOME_DEVELOPMENTAL_BIOLOGY', 'HALLMARK_OXIDATIVE_PHOSPHORYLATION']
ENSG00000117906	1178.8	0.378927	0.0901819	4.20181	2.64795e-05	0.00737236	0.378927	RCN2
ENSG00000072163	1049.94	-0.378727	0.124966	-3.03063	0.00244041	0.0391731	0.378727	LIMS2
ENSG00000136942	12857.8	0.378375	0.114919	3.29255	0.000992823	0.026841	0.378375	RPL35		['REACTOME_SRP_DEPENDENT_COTRANSLATIONAL_PROTEIN_TARGETING_TO_MEMBRANE', 'REACTOME_EUKARYOTIC_TRANSLATION_ELONGATION', 'REACTOME_SELENOAMINO_ACID_METABOLISM', 'REACTOME_RESPONSE_OF_EIF2AK4_GCN2_TO_AMINO_ACID_DEFICIENCY', 'REACTOME_INFLUENZA_INFECTION', 'REACTOME_EUKARYOTIC_TRANSLATION_INITIATION', 'REACTOME_NONSENSE_MEDIATED_DECAY_NMD', 'REACTOME_CELLULAR_RESPONSE_TO_STARVATION', 'REACTOME_RRNA_P…
ENSG00000232112	587.213	0.378177	0.121829	3.10417	0.00190816	0.0352694	0.378177	TMA7
ENSG00000155959	1396.4	0.377581	0.112215	3.3648	0.000765984	0.0249996	0.377581	VBP1	['HALLMARK_MYC_TARGETS_V1']
ENSG00000213719	7683.33	0.377233	0.114146	3.30483	0.000950342	0.0265377	0.377233	CLIC1
ENSG00000142676	30573.9	0.377103	0.115632	3.26123	0.00110931	0.0276137	0.377103	RPL11		['REACTOME_SRP_DEPENDENT_COTRANSLATIONAL_PROTEIN_TARGETING_TO_MEMBRANE', 'REACTOME_EUKARYOTIC_TRANSLATION_ELONGATION', 'REACTOME_SELENOAMINO_ACID_METABOLISM', 'REACTOME_RESPONSE_OF_EIF2AK4_GCN2_TO_AMINO_ACID_DEFICIENCY', 'REACTOME_INFLUENZA_INFECTION', 'REACTOME_EUKARYOTIC_TRANSLATION_INITIATION', 'REACTOME_NONSENSE_MEDIATED_DECAY_NMD', 'REACTOME_CELLULAR_RESPONSE_TO_STARVATION', 'REACTOME_RRNA_P…
ENSG00000050130	1933.29	0.376853	0.10334	3.64673	0.000265602	0.0161627	0.376853	JKAMP
ENSG00000179933	1628.82	0.376761	0.0976689	3.85754	0.000114536	0.0123468	0.376761	C14orf119
ENSG00000122406	24300.9	0.375492	0.113266	3.31514	0.000915957	0.0260925	0.375492	RPL5		['REACTOME_SRP_DEPENDENT_COTRANSLATIONAL_PROTEIN_TARGETING_TO_MEMBRANE', 'REACTOME_EUKARYOTIC_TRANSLATION_ELONGATION', 'REACTOME_SELENOAMINO_ACID_METABOLISM', 'REACTOME_RESPONSE_OF_EIF2AK4_GCN2_TO_AMINO_ACID_DEFICIENCY', 'REACTOME_INFLUENZA_INFECTION', 'REACTOME_EUKARYOTIC_TRANSLATION_INITIATION', 'REACTOME_NONSENSE_MEDIATED_DECAY_NMD', 'REACTOME_CELLULAR_RESPONSE_TO_STARVATION', 'REACTOME_RRNA_P…
ENSG00000113811	1830.57	0.373687	0.119816	3.11884	0.00181566	0.0344813	0.373687	SELENOK
ENSG00000139146	950.752	0.373014	0.106372	3.50671	0.000453691	0.0193052	0.373014	SINHCAF
ENSG00000171155	2188.13	0.372475	0.117655	3.16583	0.00154643	0.0322151	0.372475	C1GALT1C1
ENSG00000180257	546.984	0.372442	0.119588	3.11437	0.00184336	0.0347612	0.372442	ZNF816		['REACTOME_EPIGENETIC_REGULATION_OF_GENE_EXPRESSION']
ENSG00000139178	14889	-0.372031	0.114913	-3.23749	0.00120587	0.0285939	0.372031	C1RL
ENSG00000049130	661.551	0.371981	0.125685	2.95962	0.00308017	0.0436521	0.371981	KITLG		['REACTOME_DEVELOPMENTAL_BIOLOGY']
ENSG00000152240	612.626	0.371376	0.113466	3.27301	0.00106408	0.02729	0.371376	HAUS1
ENSG00000124207	5281.88	0.370522	0.108506	3.41476	0.00063838	0.0229774	0.370522	CSE1L	['HALLMARK_E2F_TARGETS']
ENSG00000101888	589.668	0.370356	0.113131	3.27369	0.00106154	0.02729	0.370356	NXT2
ENSG00000115128	2464.84	0.370274	0.122161	3.03104	0.00243717	0.0391731	0.370274	SF3B6		['REACTOME_METABOLISM_OF_RNA']
ENSG00000086696	9729.02	0.369996	0.127998	2.89063	0.00384469	0.0492549	0.369996	HSD17B2	['HALLMARK_XENOBIOTIC_METABOLISM']
ENSG00000181163	18572	0.369788	0.104601	3.53521	0.000407449	0.018646	0.369788	NPM1	['HALLMARK_MYC_TARGETS_V1', 'HALLMARK_UNFOLDED_PROTEIN_RESPONSE', 'HALLMARK_ALLOGRAFT_REJECTION', 'HALLMARK_MYC_TARGETS_V2']	['REACTOME_VIRAL_INFECTION_PATHWAYS', 'REACTOME_INFECTIOUS_DISEASE', 'REACTOME_SARS_COV_1_HOST_INTERACTIONS', 'REACTOME_SARS_COV_1_INFECTION', 'REACTOME_SARS_COV_INFECTIONS', 'HALLMARK_MYC_TARGETS_V1', 'HALLMARK_UNFOLDED_PROTEIN_RESPONSE', 'HALLMARK_ALLOGRAFT_REJECTION', 'HALLMARK_MYC_TARGETS_V2']
ENSG00000162976	1262.07	0.369776	0.101184	3.65449	0.000257692	0.0160169	0.369776	SLC66A3	['HALLMARK_ADIPOGENESIS']
ENSG00000103942	7599.5	-0.36912	0.0940572	-3.92442	8.69403e-05	0.010928	0.36912	HOMER2	['HALLMARK_ANDROGEN_RESPONSE', 'HALLMARK_ESTROGEN_RESPONSE_LATE']
ENSG00000106355	1174.17	0.369049	0.115545	3.194	0.00140316	0.0305727	0.369049	5		['REACTOME_METABOLISM_OF_RNA']
ENSG00000188846	16930.9	0.368994	0.113916	3.23918	0.00119875	0.0285047	0.368994	RPL14	['HALLMARK_MYC_TARGETS_V1']	['REACTOME_SRP_DEPENDENT_COTRANSLATIONAL_PROTEIN_TARGETING_TO_MEMBRANE', 'REACTOME_EUKARYOTIC_TRANSLATION_ELONGATION', 'REACTOME_SELENOAMINO_ACID_METABOLISM', 'REACTOME_RESPONSE_OF_EIF2AK4_GCN2_TO_AMINO_ACID_DEFICIENCY', 'REACTOME_INFLUENZA_INFECTION', 'REACTOME_EUKARYOTIC_TRANSLATION_INITIATION', 'REACTOME_NONSENSE_MEDIATED_DECAY_NMD', 'REACTOME_CELLULAR_RESPONSE_TO_STARVATION', 'REACTOME_RRNA_P…
ENSG00000272047	1575.21	0.368977	0.112111	3.29118	0.00099768	0.0268504	0.368977	GTF2H5	['HALLMARK_DNA_REPAIR']	['REACTOME_METABOLISM_OF_RNA', 'REACTOME_VIRAL_INFECTION_PATHWAYS', 'REACTOME_INFECTIOUS_DISEASE', 'REACTOME_EPIGENETIC_REGULATION_OF_GENE_EXPRESSION', 'HALLMARK_DNA_REPAIR']
ENSG00000106080	728.697	0.368695	0.0863464	4.26995	1.95519e-05	0.0067614	0.368695	FKBP14	['HALLMARK_UNFOLDED_PROTEIN_RESPONSE']	['REACTOME_CELLULAR_RESPONSES_TO_STIMULI', 'HALLMARK_UNFOLDED_PROTEIN_RESPONSE']
ENSG00000111696	1279.98	-0.368659	0.110043	-3.35013	0.000807748	0.0252015	0.368659	NT5DC3
ENSG00000103599	188.535	-0.368444	0.10767	-3.42198	0.000621679	0.0227476	0.368444	IQCH
ENSG00000117245	188.959	0.368348	0.119195	3.09029	0.00199959	0.0358489	0.368348	KIF17
ENSG00000163251	4609.65	-0.36815	0.121811	-3.02231	0.00250853	0.03929	0.36815	FZD5	['HALLMARK_NOTCH_SIGNALING', 'HALLMARK_INFLAMMATORY_RESPONSE']
ENSG00000175348	2374.6	0.367994	0.106906	3.44223	0.00057695	0.0221116	0.367994	TMEM9B	['HALLMARK_HEME_METABOLISM']
ENSG00000278705	2038.17	0.36778	0.123545	2.97689	0.00291185	0.0422903	0.36778	H4C2		['REACTOME_VIRAL_INFECTION_PATHWAYS', 'REACTOME_CELLULAR_RESPONSES_TO_STIMULI', 'REACTOME_INFECTIOUS_DISEASE', 'REACTOME_DEVELOPMENTAL_BIOLOGY', 'REACTOME_GENE_SILENCING_BY_RNA', 'REACTOME_EPIGENETIC_REGULATION_OF_GENE_EXPRESSION']
ENSG00000155438	951.978	0.367315	0.0954891	3.84667	0.000119732	0.0123587	0.367315	NIFK
ENSG00000125356	4447.9	0.36707	0.118956	3.08577	0.00203025	0.0359807	0.36707	NDUFA1	['HALLMARK_OXIDATIVE_PHOSPHORYLATION']
ENSG00000105750	192.304	0.366724	0.124474	2.94618	0.00321724	0.0447451	0.366724	ZNF85
ENSG00000176731	533.046	0.366208	0.108443	3.37695	0.00073295	0.0245929	0.366208	RBIS
ENSG00000115963	5543.34	0.366203	0.110034	3.32808	0.000874458	0.0258153	0.366203	RND3	['HALLMARK_UV_RESPONSE_DN']
ENSG00000177084	3330.72	-0.365904	0.0969338	-3.77478	0.000160148	0.0141614	0.365904	POLE	['HALLMARK_E2F_TARGETS', 'HALLMARK_G2M_CHECKPOINT']
ENSG00000151239	3207.43	0.365687	0.116245	3.14585	0.00165607	0.0331051	0.365687	TWF1
ENSG00000171204	1135.38	0.365275	0.10159	3.5956	0.000323649	0.0172067	0.365275	TMEM126B
ENSG00000197006	1785.94	0.365271	0.0847009	4.31248	1.61432e-05	0.00637395	0.365271	METTL9
ENSG00000221983	16608.5	0.365051	0.112179	3.25418	0.00113719	0.0278603	0.365051	UBA52		['REACTOME_SRP_DEPENDENT_COTRANSLATIONAL_PROTEIN_TARGETING_TO_MEMBRANE', 'REACTOME_EUKARYOTIC_TRANSLATION_ELONGATION', 'REACTOME_SELENOAMINO_ACID_METABOLISM', 'REACTOME_RESPONSE_OF_EIF2AK4_GCN2_TO_AMINO_ACID_DEFICIENCY', 'REACTOME_INFLUENZA_INFECTION', 'REACTOME_EUKARYOTIC_TRANSLATION_INITIATION', 'REACTOME_NONSENSE_MEDIATED_DECAY_NMD', 'REACTOME_CELLULAR_RESPONSE_TO_STARVATION', 'REACTOME_RRNA_P…
ENSG00000008988	25456.8	0.364904	0.112117	3.25466	0.0011353	0.0278603	0.364904	RPS20		['REACTOME_SRP_DEPENDENT_COTRANSLATIONAL_PROTEIN_TARGETING_TO_MEMBRANE', 'REACTOME_EUKARYOTIC_TRANSLATION_ELONGATION', 'REACTOME_SELENOAMINO_ACID_METABOLISM', 'REACTOME_RESPONSE_OF_EIF2AK4_GCN2_TO_AMINO_ACID_DEFICIENCY', 'REACTOME_INFLUENZA_INFECTION', 'REACTOME_EUKARYOTIC_TRANSLATION_INITIATION', 'REACTOME_NONSENSE_MEDIATED_DECAY_NMD', 'REACTOME_CELLULAR_RESPONSE_TO_STARVATION', 'REACTOME_RRNA_P…
ENSG00000198755	19884.5	0.364864	0.122072	2.98891	0.00279974	0.0415519	0.364864	RPL10A		['REACTOME_SRP_DEPENDENT_COTRANSLATIONAL_PROTEIN_TARGETING_TO_MEMBRANE', 'REACTOME_EUKARYOTIC_TRANSLATION_ELONGATION', 'REACTOME_SELENOAMINO_ACID_METABOLISM', 'REACTOME_RESPONSE_OF_EIF2AK4_GCN2_TO_AMINO_ACID_DEFICIENCY', 'REACTOME_INFLUENZA_INFECTION', 'REACTOME_EUKARYOTIC_TRANSLATION_INITIATION', 'REACTOME_NONSENSE_MEDIATED_DECAY_NMD', 'REACTOME_CELLULAR_RESPONSE_TO_STARVATION', 'REACTOME_RRNA_P…
ENSG00000075089	1077.14	0.364155	0.118936	3.06177	0.00220033	0.0374696	0.364155	ACTR6
ENSG00000153140	530.845	0.36405	0.0950579	3.82977	0.000128261	0.012567	0.36405	CETN3
ENSG00000117410	4769.62	0.363716	0.108053	3.3661	0.000762384	0.0249996	0.363716	ATP6V0B	['HALLMARK_OXIDATIVE_PHOSPHORYLATION']	['REACTOME_CELLULAR_RESPONSE_TO_STARVATION', 'REACTOME_CELLULAR_RESPONSES_TO_STIMULI', 'REACTOME_DEVELOPMENTAL_BIOLOGY', 'HALLMARK_OXIDATIVE_PHOSPHORYLATION']
ENSG00000134291	2794.92	0.363705	0.123143	2.95351	0.00314178	0.0442298	0.363705	TMEM106C
ENSG00000116815	434.637	0.363617	0.0953643	3.81293	0.000137332	0.0130744	0.363617	CD58
ENSG00000100410	1104.39	0.36305	0.103477	3.50849	0.000450656	0.0193052	0.36305	PHF5A	['HALLMARK_E2F_TARGETS']	['REACTOME_METABOLISM_OF_RNA', 'HALLMARK_E2F_TARGETS']
ENSG00000175324	590.796	0.362978	0.109928	3.30198	0.000960055	0.0265469	0.362978	1	['HALLMARK_UNFOLDED_PROTEIN_RESPONSE']	['REACTOME_METABOLISM_OF_RNA', 'HALLMARK_UNFOLDED_PROTEIN_RESPONSE']
ENSG00000142541	54665.2	0.362802	0.108156	3.35445	0.000795231	0.0249996	0.362802	RPL13A		['REACTOME_SRP_DEPENDENT_COTRANSLATIONAL_PROTEIN_TARGETING_TO_MEMBRANE', 'REACTOME_EUKARYOTIC_TRANSLATION_ELONGATION', 'REACTOME_SELENOAMINO_ACID_METABOLISM', 'REACTOME_RESPONSE_OF_EIF2AK4_GCN2_TO_AMINO_ACID_DEFICIENCY', 'REACTOME_INFLUENZA_INFECTION', 'REACTOME_EUKARYOTIC_TRANSLATION_INITIATION', 'REACTOME_NONSENSE_MEDIATED_DECAY_NMD', 'REACTOME_CELLULAR_RESPONSE_TO_STARVATION', 'REACTOME_RRNA_P…
ENSG00000175471	1093.4	0.362072	0.103856	3.48628	0.000489787	0.0200235	0.362072	MCTP1
ENSG00000008282	2905.95	0.361917	0.0855366	4.23114	2.3251e-05	0.00726862	0.361917	SYPL1
ENSG00000147100	7936.3	-0.359985	0.116442	-3.09155	0.00199116	0.0358237	0.359985	SLC16A2
ENSG00000153975	613.245	0.359929	0.0895892	4.01755	5.88057e-05	0.00955334	0.359929	ZUP1
ENSG00000159788	1258.43	-0.359415	0.102845	-3.49472	0.000474551	0.0198141	0.359415	RGS12
ENSG00000196072	1813.74	0.359099	0.123405	2.90992	0.00361519	0.0476173	0.359099	BLOC1S2
ENSG00000135914	453.546	0.358963	0.123193	2.91382	0.00357041	0.0472646	0.358963	HTR2B
ENSG00000148700	6922.27	0.358957	0.0996966	3.60049	0.000317616	0.0171735	0.358957	ADD3	['HALLMARK_ESTROGEN_RESPONSE_EARLY', 'HALLMARK_UV_RESPONSE_DN', 'HALLMARK_MTORC1_SIGNALING', 'HALLMARK_ESTROGEN_RESPONSE_LATE']
ENSG00000138777	3591.06	0.358562	0.109288	3.28089	0.0010348	0.0271124	0.358562	PPA2		['REACTOME_TRANSLATION']
ENSG00000153982	131.45	0.357897	0.0911584	3.9261	8.63358e-05	0.010928	0.357897	GDPD1
ENSG00000101849	3276.34	-0.357551	0.108152	-3.306	0.000946391	0.0264709	0.357551	TBL1X		['REACTOME_VIRAL_INFECTION_PATHWAYS', 'REACTOME_CELLULAR_RESPONSES_TO_STIMULI', 'REACTOME_INFECTIOUS_DISEASE', 'REACTOME_DEVELOPMENTAL_BIOLOGY']
ENSG00000157106	16357.9	-0.357484	0.123819	-2.88714	0.0038876	0.0494039	0.357484	SMG1		['REACTOME_NONSENSE_MEDIATED_DECAY_NMD', 'REACTOME_METABOLISM_OF_RNA']
ENSG00000171928	1695.53	0.356546	0.106901	3.33529	0.00085209	0.0257232	0.356546	TVP23B
ENSG00000229117	19655.1	0.356154	0.106175	3.35439	0.000795407	0.0249996	0.356154	RPL41		['REACTOME_SRP_DEPENDENT_COTRANSLATIONAL_PROTEIN_TARGETING_TO_MEMBRANE', 'REACTOME_EUKARYOTIC_TRANSLATION_ELONGATION', 'REACTOME_SELENOAMINO_ACID_METABOLISM', 'REACTOME_RESPONSE_OF_EIF2AK4_GCN2_TO_AMINO_ACID_DEFICIENCY', 'REACTOME_INFLUENZA_INFECTION', 'REACTOME_EUKARYOTIC_TRANSLATION_INITIATION', 'REACTOME_NONSENSE_MEDIATED_DECAY_NMD', 'REACTOME_CELLULAR_RESPONSE_TO_STARVATION', 'REACTOME_RRNA_P…
ENSG00000198898	6899.07	0.356032	0.116385	3.05909	0.00222009	0.0376345	0.356032	CAPZA2		['REACTOME_CELLULAR_RESPONSES_TO_STIMULI']
ENSG00000117614	2342.09	0.355578	0.087078	4.08344	4.43736e-05	0.00839279	0.355578	SYF2		['REACTOME_METABOLISM_OF_RNA']
ENSG00000140740	14735.1	0.355432	0.10678	3.32865	0.000872692	0.0258153	0.355432	UQCRC2	['HALLMARK_OXIDATIVE_PHOSPHORYLATION']
ENSG00000183291	5980.54	0.355424	0.106743	3.32971	0.000869352	0.0258153	0.355424	SELENOF
ENSG00000115520	1705.93	0.355367	0.10831	3.28103	0.00103428	0.0271124	0.355367	COQ10B
ENSG00000196367	5344.12	-0.35466	0.119728	-2.96222	0.00305427	0.0433937	0.35466	TRRAP
ENSG00000129515	3768.16	0.354455	0.11293	3.13872	0.00169687	0.0333864	0.354455	SNX6
ENSG00000142556	708.4	0.354382	0.0874603	4.05192	5.08001e-05	0.00898421	0.354382	ZNF614
ENSG00000135597	2693.59	-0.353551	0.103173	-3.42679	0.000610762	0.0225424	0.353551	REPS1
ENSG00000102024	24353	0.353467	0.114658	3.08279	0.00205069	0.0361544	0.353467	PLS3
ENSG00000162244	16910.3	0.35264	0.119543	2.94991	0.00317871	0.0444915	0.35264	RPL29		['REACTOME_SRP_DEPENDENT_COTRANSLATIONAL_PROTEIN_TARGETING_TO_MEMBRANE', 'REACTOME_EUKARYOTIC_TRANSLATION_ELONGATION', 'REACTOME_SELENOAMINO_ACID_METABOLISM', 'REACTOME_RESPONSE_OF_EIF2AK4_GCN2_TO_AMINO_ACID_DEFICIENCY', 'REACTOME_INFLUENZA_INFECTION', 'REACTOME_EUKARYOTIC_TRANSLATION_INITIATION', 'REACTOME_NONSENSE_MEDIATED_DECAY_NMD', 'REACTOME_CELLULAR_RESPONSE_TO_STARVATION', 'REACTOME_RRNA_P…
ENSG00000136897	1794.66	0.351326	0.103452	3.39602	0.000683724	0.0236399	0.351326	MRPL50		['REACTOME_TRANSLATION']
ENSG00000106560	1308.23	0.351049	0.121042	2.90022	0.00372906	0.0483667	0.351049	GIMAP2
ENSG00000147883	168.16	0.350614	0.10889	3.21988	0.00128245	0.029618	0.350614	CDKN2B	['HALLMARK_P53_PATHWAY', 'HALLMARK_UV_RESPONSE_UP']	['REACTOME_CELLULAR_RESPONSES_TO_STIMULI', 'HALLMARK_P53_PATHWAY', 'HALLMARK_UV_RESPONSE_UP']
ENSG00000107020	779.448	0.350432	0.104857	3.34201	0.000831739	0.025522	0.350432	PLGRKT
ENSG00000108950	3486.83	-0.349911	0.106031	-3.30008	0.000966581	0.0266406	0.349911	FAM20A
ENSG00000164414	577.015	0.348992	0.0991326	3.52046	0.000430799	0.0191469	0.348992	SLC35A1
ENSG00000160299	2393.63	-0.348736	0.092905	-3.75368	0.000174254	0.0145024	0.348736	PCNT	['HALLMARK_MITOTIC_SPINDLE']
ENSG00000106078	3683.12	-0.348706	0.112216	-3.10746	0.00188705	0.0351879	0.348706	COBL
ENSG00000198843	5099.01	0.348446	0.111902	3.11384	0.00184668	0.0347612	0.348446	SELENOT
ENSG00000214013	2226.05	-0.348234	0.107103	-3.25138	0.00114845	0.0278923	0.348234	GANC
ENSG00000164125	1759.89	0.347428	0.106675	3.25687	0.00112647	0.0278386	0.347428	GASK1B
ENSG00000162341	791.864	-0.347272	0.104505	-3.32301	0.000890511	0.0258889	0.347272	TPCN2
ENSG00000108773	754.766	-0.34677	0.116337	-2.98075	0.00287548	0.0420089	0.34677	KAT2A	['HALLMARK_NOTCH_SIGNALING', 'HALLMARK_WNT_BETA_CATENIN_SIGNALING']	['REACTOME_DEVELOPMENTAL_BIOLOGY', 'REACTOME_EPIGENETIC_REGULATION_OF_GENE_EXPRESSION', 'HALLMARK_NOTCH_SIGNALING', 'HALLMARK_WNT_BETA_CATENIN_SIGNALING']
ENSG00000137337	1048.15	-0.346697	0.10169	-3.40935	0.000651176	0.0231096	0.346697	1
ENSG00000138382	912.742	0.34564	0.10659	3.2427	0.00118401	0.0282408	0.34564	METTL5
ENSG00000123562	9810.7	0.344665	0.109612	3.14441	0.00166424	0.0331247	0.344665	MORF4L2
ENSG00000165169	1618.05	0.344509	0.100213	3.43778	0.000586506	0.0224273	0.344509	DYNLT3	['HALLMARK_ESTROGEN_RESPONSE_EARLY', 'HALLMARK_ESTROGEN_RESPONSE_LATE']
ENSG00000180596	4314.87	0.344425	0.109154	3.15541	0.0016027	0.0326847	0.344425	H2BC4		['REACTOME_VIRAL_INFECTION_PATHWAYS', 'REACTOME_CELLULAR_RESPONSES_TO_STIMULI', 'REACTOME_INFECTIOUS_DISEASE', 'REACTOME_DEVELOPMENTAL_BIOLOGY', 'REACTOME_GENE_SILENCING_BY_RNA', 'REACTOME_EPIGENETIC_REGULATION_OF_GENE_EXPRESSION']
ENSG00000100554	2666.67	0.343772	0.0993906	3.4588	0.000542596	0.0215742	0.343772	ATP6V1D	['HALLMARK_OXIDATIVE_PHOSPHORYLATION', 'HALLMARK_MTORC1_SIGNALING']	['REACTOME_CELLULAR_RESPONSE_TO_STARVATION', 'REACTOME_CELLULAR_RESPONSES_TO_STIMULI', 'REACTOME_DEVELOPMENTAL_BIOLOGY', 'HALLMARK_OXIDATIVE_PHOSPHORYLATION', 'HALLMARK_MTORC1_SIGNALING']
ENSG00000120306	2275.84	0.343641	0.0960145	3.57905	0.00034484	0.0177415	0.343641	CYSTM1
ENSG00000169740	815.087	0.343458	0.107337	3.19981	0.0013752	0.0303277	0.343458	ZNF32
ENSG00000104671	709.161	0.342646	0.109064	3.1417	0.00167967	0.0332614	0.342646	DCTN6		['REACTOME_CELLULAR_RESPONSES_TO_STIMULI']
ENSG00000067334	3263.29	0.342125	0.0922878	3.70715	0.000209602	0.0148944	0.342125	DNTTIP2	['HALLMARK_P53_PATHWAY']
ENSG00000100744	1038.71	0.342118	0.113746	3.00775	0.00263193	0.0403294	0.342118	GSKIP
ENSG00000147400	1185.51	0.341869	0.105203	3.24962	0.00115559	0.0278923	0.341869	CETN2	['HALLMARK_DNA_REPAIR']
ENSG00000120756	2830.07	0.34177	0.110649	3.08879	0.00200976	0.035874	0.34177	PLS1
ENSG00000152217	2876.47	-0.34108	0.112192	-3.04015	0.00236464	0.0388268	0.34108	SETBP1
ENSG00000168137	6858.45	-0.340902	0.11451	-2.97706	0.00291024	0.0422903	0.340902	SETD5
ENSG00000156508	357446	0.340516	0.117809	2.89041	0.00384737	0.0492549	0.340516	EEF1A1		['REACTOME_EUKARYOTIC_TRANSLATION_ELONGATION', 'REACTOME_VIRAL_INFECTION_PATHWAYS', 'REACTOME_TRANSLATION', 'REACTOME_SARS_COV_1_MODULATES_HOST_TRANSLATION_MACHINERY', 'REACTOME_CELLULAR_RESPONSES_TO_STIMULI', 'REACTOME_INFECTIOUS_DISEASE', 'REACTOME_SARS_COV_1_HOST_INTERACTIONS', 'REACTOME_SARS_COV_1_INFECTION', 'REACTOME_SARS_COV_INFECTIONS']
ENSG00000171806	329.532	0.338639	0.101541	3.335	0.000852994	0.0257232	0.338639	METTL18
ENSG00000106052	8876.39	0.338293	0.0902986	3.74638	0.000179402	0.0145538	0.338293	TAX1BP1
ENSG00000185947	1177.64	0.336857	0.104663	3.21849	0.00128867	0.029618	0.336857	ZNF267
ENSG00000080824	33616.8	0.336399	0.115987	2.90031	0.00372798	0.0483667	0.336399	HSP90AA1	['HALLMARK_FATTY_ACID_METABOLISM']	['REACTOME_INFLUENZA_INFECTION', 'REACTOME_VIRAL_INFECTION_PATHWAYS', 'REACTOME_CELLULAR_RESPONSES_TO_STIMULI', 'REACTOME_INFECTIOUS_DISEASE', 'REACTOME_SARS_COV_2_HOST_INTERACTIONS', 'REACTOME_SARS_COV_INFECTIONS', 'REACTOME_SARS_COV_2_INFECTION', 'REACTOME_DEVELOPMENTAL_BIOLOGY', 'REACTOME_GENE_SILENCING_BY_RNA', 'REACTOME_NERVOUS_SYSTEM_DEVELOPMENT', 'HALLMARK_FATTY_ACID_METABOLISM']
ENSG00000101076	24381.4	-0.336341	0.111338	-3.0209	0.00252027	0.0393283	0.336341	HNF4A	['HALLMARK_COMPLEMENT', 'HALLMARK_COAGULATION', 'HALLMARK_XENOBIOTIC_METABOLISM']	['REACTOME_DEVELOPMENTAL_BIOLOGY', 'HALLMARK_COMPLEMENT', 'HALLMARK_COAGULATION', 'HALLMARK_XENOBIOTIC_METABOLISM']
ENSG00000096070	2087.08	-0.336006	0.112365	-2.99031	0.00278695	0.0415059	0.336006	BRPF3	['HALLMARK_COMPLEMENT']
ENSG00000182952	1554.13	0.335135	0.0905135	3.7026	0.000213401	0.0149078	0.335135	HMGN4
ENSG00000138036	561.685	0.335	0.0743529	4.50553	6.62062e-06	0.00555485	0.335	DYNC2LI1
ENSG00000168653	4802.7	0.3348	0.115254	2.90488	0.00367394	0.0481078	0.3348	NDUFS5
ENSG00000171867	5564.42	0.334531	0.0867737	3.85521	0.000115629	0.0123468	0.334531	PRNP	['HALLMARK_IL2_STAT5_SIGNALING', 'HALLMARK_REACTIVE_OXYGEN_SPECIES_PATHWAY', 'HALLMARK_MYOGENESIS']	['REACTOME_DEVELOPMENTAL_BIOLOGY', 'REACTOME_NERVOUS_SYSTEM_DEVELOPMENT', 'HALLMARK_IL2_STAT5_SIGNALING', 'HALLMARK_REACTIVE_OXYGEN_SPECIES_PATHWAY', 'HALLMARK_MYOGENESIS']
ENSG00000172428	763.914	0.334305	0.102309	3.2676	0.00108463	0.0275259	0.334305	COPS9
ENSG00000115271	1079.39	0.333996	0.102044	3.27305	0.00106392	0.02729	0.333996	GCA	['HALLMARK_COMPLEMENT']
ENSG00000197054	159.284	0.333404	0.0921736	3.61713	0.000297886	0.0166365	0.333404	ZNF763
ENSG00000079150	528.214	0.333379	0.0995309	3.3495	0.000809574	0.0252015	0.333379	FKBP7
ENSG00000116962	12870.8	-0.333168	0.085261	-3.90762	9.32105e-05	0.0111446	0.333168	NID1
ENSG00000186132	177.319	0.333116	0.111444	2.9891	0.00279804	0.0415519	0.333116	C2orf76
ENSG00000114209	1596.59	0.333034	0.0971711	3.42729	0.000609635	0.0225424	0.333034	PDCD10
ENSG00000104408	13642.4	0.332656	0.101498	3.27747	0.00104742	0.0272329	0.332656	EIF3E		['REACTOME_EUKARYOTIC_TRANSLATION_INITIATION', 'REACTOME_TRANSLATION', 'REACTOME_ACTIVATION_OF_THE_MRNA_UPON_BINDING_OF_THE_CAP_BINDING_COMPLEX_AND_EIFS_AND_SUBSEQUENT_BINDING_TO_43S']
ENSG00000130818	1559.91	0.332611	0.0910339	3.6537	0.00025849	0.0160169	0.332611	ZNF426
ENSG00000120837	2347.07	0.332413	0.0916321	3.62769	0.000285963	0.0163471	0.332413	NFYB	['HALLMARK_UNFOLDED_PROTEIN_RESPONSE']	['REACTOME_CELLULAR_RESPONSES_TO_STIMULI', 'HALLMARK_UNFOLDED_PROTEIN_RESPONSE']
ENSG00000146731	5786.83	0.33138	0.105165	3.15105	0.00162687	0.0328375	0.33138	CCT6A	['HALLMARK_MTORC1_SIGNALING']
ENSG00000101052	801.303	0.331277	0.0829557	3.99341	6.51286e-05	0.00987279	0.331277	IFT52
ENSG00000113643	5494.63	0.331064	0.0985434	3.35958	0.000780624	0.0249996	0.331064	RARS1	['HALLMARK_ALLOGRAFT_REJECTION', 'HALLMARK_GLYCOLYSIS']	['REACTOME_SELENOAMINO_ACID_METABOLISM', 'REACTOME_TRANSLATION', 'REACTOME_DEVELOPMENTAL_BIOLOGY', 'REACTOME_METABOLISM_OF_AMINO_ACIDS_AND_DERIVATIVES', 'HALLMARK_ALLOGRAFT_REJECTION', 'HALLMARK_GLYCOLYSIS']
ENSG00000113732	6232.85	0.330631	0.108504	3.04717	0.00231011	0.0383392	0.330631	ATP6V0E1	['HALLMARK_OXIDATIVE_PHOSPHORYLATION']	['REACTOME_CELLULAR_RESPONSE_TO_STARVATION', 'REACTOME_CELLULAR_RESPONSES_TO_STIMULI', 'REACTOME_DEVELOPMENTAL_BIOLOGY', 'HALLMARK_OXIDATIVE_PHOSPHORYLATION']
ENSG00000205302	5553.67	0.33053	0.101563	3.25443	0.0011362	0.0278603	0.33053	SNX2	['HALLMARK_PROTEIN_SECRETION']
ENSG00000150093	34331.8	0.330403	0.0734613	4.49765	6.87077e-06	0.00555485	0.330403	ITGB1	['HALLMARK_EPITHELIAL_MESENCHYMAL_TRANSITION', 'HALLMARK_MYOGENESIS', 'HALLMARK_APICAL_JUNCTION']	['REACTOME_VIRAL_INFECTION_PATHWAYS', 'REACTOME_INFECTIOUS_DISEASE', 'REACTOME_SARS_COV_INFECTIONS', 'REACTOME_DEVELOPMENTAL_BIOLOGY', 'REACTOME_NERVOUS_SYSTEM_DEVELOPMENT', 'HALLMARK_EPITHELIAL_MESENCHYMAL_TRANSITION', 'HALLMARK_MYOGENESIS', 'HALLMARK_APICAL_JUNCTION']
ENSG00000211455	2301.42	0.330224	0.0719957	4.58672	4.50273e-06	0.00510291	0.330224	STK38L	['HALLMARK_MITOTIC_SPINDLE']
ENSG00000137154	38279.8	0.330071	0.104727	3.15173	0.00162304	0.0328375	0.330071	RPS6	['HALLMARK_MYC_TARGETS_V1']	['REACTOME_SRP_DEPENDENT_COTRANSLATIONAL_PROTEIN_TARGETING_TO_MEMBRANE', 'REACTOME_EUKARYOTIC_TRANSLATION_ELONGATION', 'REACTOME_SELENOAMINO_ACID_METABOLISM', 'REACTOME_RESPONSE_OF_EIF2AK4_GCN2_TO_AMINO_ACID_DEFICIENCY', 'REACTOME_INFLUENZA_INFECTION', 'REACTOME_EUKARYOTIC_TRANSLATION_INITIATION', 'REACTOME_NONSENSE_MEDIATED_DECAY_NMD', 'REACTOME_CELLULAR_RESPONSE_TO_STARVATION', 'REACTOME_RRNA_P…
ENSG00000269713	1850.35	-0.329203	0.0879054	-3.74497	0.000180416	0.0145538	0.329203	NBPF9
ENSG00000197044	1503.4	0.328863	0.083399	3.94325	8.03849e-05	0.0104983	0.328863	ZNF441
ENSG00000179630	824.633	0.32834	0.113327	2.89728	0.0037641	0.0486462	0.32834	LACC1
ENSG00000107625	2244.15	0.327937	0.0852114	3.84851	0.000118838	0.0123587	0.327937	DDX50
ENSG00000177889	2565.78	0.327576	0.0961807	3.40584	0.000659605	0.023138	0.327576	UBE2N	['HALLMARK_ALLOGRAFT_REJECTION', 'HALLMARK_PI3K_AKT_MTOR_SIGNALING']	['REACTOME_VIRAL_INFECTION_PATHWAYS', 'REACTOME_INFECTIOUS_DISEASE', 'REACTOME_SARS_COV_2_HOST_INTERACTIONS', 'REACTOME_SARS_COV_INFECTIONS', 'REACTOME_SARS_COV_2_INFECTION', 'HALLMARK_ALLOGRAFT_REJECTION', 'HALLMARK_PI3K_AKT_MTOR_SIGNALING']
ENSG00000181315	792.274	0.3274	0.0875656	3.73892	0.000184815	0.0145538	0.3274	ZNF322
ENSG00000145569	944.974	0.327025	0.109531	2.98568	0.0028295	0.0417759	0.327025	OTULINL
ENSG00000139278	1387.36	0.327023	0.0977004	3.3472	0.000816321	0.025245	0.327023	GLIPR1	['HALLMARK_EPITHELIAL_MESENCHYMAL_TRANSITION']
ENSG00000187605	1692.65	-0.326892	0.0984832	-3.31926	0.000902554	0.0260162	0.326892	TET3		['REACTOME_DEVELOPMENTAL_BIOLOGY', 'REACTOME_EPIGENETIC_REGULATION_OF_GENE_EXPRESSION']
ENSG00000132341	7387.28	0.32651	0.103112	3.16656	0.00154254	0.0322131	0.32651	RAN	['HALLMARK_MYC_TARGETS_V1', 'HALLMARK_E2F_TARGETS']	['REACTOME_INFLUENZA_INFECTION', 'REACTOME_METABOLISM_OF_RNA', 'REACTOME_VIRAL_INFECTION_PATHWAYS', 'REACTOME_INFECTIOUS_DISEASE', 'REACTOME_GENE_SILENCING_BY_RNA', 'HALLMARK_MYC_TARGETS_V1', 'HALLMARK_E2F_TARGETS']
ENSG00000116209	24391.2	0.326151	0.107584	3.03159	0.00243269	0.0391731	0.326151	TMEM59
ENSG00000087302	3763.67	0.326114	0.0955187	3.41413	0.000639851	0.0229774	0.326114	RTRAF		['REACTOME_METABOLISM_OF_RNA']
ENSG00000136003	4083.4	0.325843	0.0976714	3.33611	0.000849586	0.0257232	0.325843	ISCU	['HALLMARK_OXIDATIVE_PHOSPHORYLATION', 'HALLMARK_COAGULATION', 'HALLMARK_P53_PATHWAY']	['REACTOME_VIRAL_INFECTION_PATHWAYS', 'REACTOME_INFECTIOUS_DISEASE', 'REACTOME_SARS_COV_INFECTIONS', 'REACTOME_SARS_COV_2_INFECTION', 'HALLMARK_OXIDATIVE_PHOSPHORYLATION', 'HALLMARK_COAGULATION', 'HALLMARK_P53_PATHWAY']
ENSG00000149806	11237.7	0.325056	0.106507	3.05195	0.00227359	0.0379	0.325056	FAU		['REACTOME_SRP_DEPENDENT_COTRANSLATIONAL_PROTEIN_TARGETING_TO_MEMBRANE', 'REACTOME_EUKARYOTIC_TRANSLATION_ELONGATION', 'REACTOME_SELENOAMINO_ACID_METABOLISM', 'REACTOME_RESPONSE_OF_EIF2AK4_GCN2_TO_AMINO_ACID_DEFICIENCY', 'REACTOME_INFLUENZA_INFECTION', 'REACTOME_EUKARYOTIC_TRANSLATION_INITIATION', 'REACTOME_NONSENSE_MEDIATED_DECAY_NMD', 'REACTOME_CELLULAR_RESPONSE_TO_STARVATION', 'REACTOME_RRNA_P…
ENSG00000148444	533.141	0.324836	0.105799	3.07031	0.00213836	0.0368206	0.324836	COMMD3
ENSG00000179387	2059.02	0.324828	0.100885	3.21977	0.00128293	0.029618	0.324828	ELMOD2
ENSG00000115539	555.037	0.324824	0.104963	3.09466	0.00197037	0.0356191	0.324824	PDCL3
ENSG00000096654	608.814	0.324753	0.0901845	3.60099	0.00031701	0.0171735	0.324753	ZNF184
ENSG00000144749	1603.17	-0.324376	0.104999	-3.08932	0.00200613	0.0358694	0.324376	LRIG1	['HALLMARK_ESTROGEN_RESPONSE_EARLY', 'HALLMARK_IL2_STAT5_SIGNALING']	['REACTOME_DEVELOPMENTAL_BIOLOGY', 'HALLMARK_ESTROGEN_RESPONSE_EARLY', 'HALLMARK_IL2_STAT5_SIGNALING']
ENSG00000151247	1962.39	0.324111	0.10425	3.10899	0.00187731	0.0350786	0.324111	EIF4E	['HALLMARK_MYC_TARGETS_V1', 'HALLMARK_UNFOLDED_PROTEIN_RESPONSE', 'HALLMARK_PI3K_AKT_MTOR_SIGNALING']	['REACTOME_EUKARYOTIC_TRANSLATION_INITIATION', 'REACTOME_METABOLISM_OF_RNA', 'REACTOME_TRANSLATION', 'REACTOME_ACTIVATION_OF_THE_MRNA_UPON_BINDING_OF_THE_CAP_BINDING_COMPLEX_AND_EIFS_AND_SUBSEQUENT_BINDING_TO_43S', 'REACTOME_DEVELOPMENTAL_BIOLOGY', 'HALLMARK_MYC_TARGETS_V1', 'HALLMARK_UNFOLDED_PROTEIN_RESPONSE', 'HALLMARK_PI3K_AKT_MTOR_SIGNALING']
ENSG00000138138	4319.41	0.323865	0.0892171	3.63008	0.00028333	0.0162513	0.323865	ATAD1
ENSG00000155849	2796.91	-0.323761	0.0867123	-3.73374	0.000188654	0.0145538	0.323761	ELMO1		['REACTOME_VIRAL_INFECTION_PATHWAYS', 'REACTOME_INFECTIOUS_DISEASE']
ENSG00000235194	583.95	-0.323243	0.0990272	-3.26419	0.00109778	0.0276042	0.323243	PPP1R3E
ENSG00000123200	6602.34	-0.322831	0.10403	-3.10326	0.00191404	0.0353223	0.322831	ZC3H13
ENSG00000213799	1341.24	0.322699	0.0907087	3.55753	0.00037436	0.0182117	0.322699	ZNF845
ENSG00000175395	844.98	0.322678	0.0775832	4.15912	3.19478e-05	0.00737236	0.322678	ZNF25
ENSG00000178033	422.217	0.322524	0.104937	3.07351	0.00211559	0.0366142	0.322524	CALHM5
ENSG00000152193	564.118	0.322292	0.0943787	3.41489	0.000638087	0.0229774	0.322292	OBI1
ENSG00000140391	5433.37	0.322107	0.0971822	3.31446	0.000918193	0.0261124	0.322107	TSPAN3
ENSG00000128731	5553.25	-0.321785	0.101545	-3.16888	0.00153025	0.0320749	0.321785	HERC2
ENSG00000163249	1057.45	-0.321782	0.101994	-3.15491	0.0016055	0.0326847	0.321782	CCNYL1
ENSG00000152767	5342.19	-0.321466	0.108015	-2.97612	0.0029192	0.0423247	0.321466	FARP1	['HALLMARK_ESTROGEN_RESPONSE_EARLY', 'HALLMARK_MITOTIC_SPINDLE', 'HALLMARK_ESTROGEN_RESPONSE_LATE']
ENSG00000177600	12794.8	0.321338	0.0937214	3.42865	0.000606591	0.0225424	0.321338	RPLP2		['REACTOME_SRP_DEPENDENT_COTRANSLATIONAL_PROTEIN_TARGETING_TO_MEMBRANE', 'REACTOME_EUKARYOTIC_TRANSLATION_ELONGATION', 'REACTOME_SELENOAMINO_ACID_METABOLISM', 'REACTOME_RESPONSE_OF_EIF2AK4_GCN2_TO_AMINO_ACID_DEFICIENCY', 'REACTOME_INFLUENZA_INFECTION', 'REACTOME_EUKARYOTIC_TRANSLATION_INITIATION', 'REACTOME_NONSENSE_MEDIATED_DECAY_NMD', 'REACTOME_CELLULAR_RESPONSE_TO_STARVATION', 'REACTOME_RRNA_P…
ENSG00000156304	1434.31	-0.321306	0.108537	-2.96033	0.00307313	0.0435887	0.321306	SCAF4	['HALLMARK_REACTIVE_OXYGEN_SPECIES_PATHWAY']
ENSG00000116266	2406.39	0.320835	0.0798822	4.01635	5.91057e-05	0.00955334	0.320835	STXBP3
ENSG00000100442	1517.95	0.320802	0.108132	2.96676	0.0030096	0.0430471	0.320802	FKBP3
ENSG00000128708	1796.35	0.320656	0.110426	2.90382	0.00368645	0.0481451	0.320656	HAT1
ENSG00000166508	2805.48	-0.320225	0.099172	-3.22898	0.00124232	0.0291327	0.320225	MCM7	['HALLMARK_MYC_TARGETS_V1', 'HALLMARK_EPITHELIAL_MESENCHYMAL_TRANSITION', 'HALLMARK_E2F_TARGETS']
ENSG00000162650	169.312	-0.319896	0.0978802	-3.26824	0.0010822	0.0275055	0.319896	ATXN7L2
ENSG00000121766	870.231	0.318977	0.0903041	3.53226	0.00041203	0.0187134	0.318977	ZCCHC17
ENSG00000142875	3372.76	0.318764	0.0886672	3.59507	0.00032431	0.0172067	0.318764	PRKACB		['REACTOME_INFECTIOUS_DISEASE', 'REACTOME_SIGNALING_BY_ROBO_RECEPTORS', 'REACTOME_DEVELOPMENTAL_BIOLOGY', 'REACTOME_NERVOUS_SYSTEM_DEVELOPMENT']
ENSG00000134851	1631.05	0.318726	0.0912917	3.49129	0.000480694	0.0198141	0.318726	TMEM165
ENSG00000143442	3596.8	-0.318598	0.101776	-3.13037	0.00174585	0.0337982	0.318598	POGZ
ENSG00000163466	8082.51	0.318105	0.0849802	3.74328	0.00018163	0.0145538	0.318105	ARPC2	['HALLMARK_APICAL_JUNCTION']	['REACTOME_INFECTIOUS_DISEASE', 'REACTOME_DEVELOPMENTAL_BIOLOGY', 'REACTOME_NERVOUS_SYSTEM_DEVELOPMENT', 'HALLMARK_APICAL_JUNCTION']
ENSG00000174306	5348.44	-0.318083	0.102796	-3.09432	0.00197266	0.0356191	0.318083	ZHX3
ENSG00000111832	1994.03	0.317751	0.0999246	3.17991	0.00147321	0.0314223	0.317751	RWDD1
ENSG00000100532	471.991	0.317492	0.0931191	3.40953	0.000650754	0.0231096	0.317492	CGRRF1	['HALLMARK_P53_PATHWAY']
ENSG00000139324	3409.73	0.317262	0.105038	3.02044	0.00252407	0.0393472	0.317262	TMTC3
ENSG00000181004	274.422	0.316885	0.105564	3.00182	0.00268367	0.0407179	0.316885	BBS12
ENSG00000075188	612.044	0.316781	0.0891356	3.55392	0.000379538	0.0183151	0.316781	NUP37		['REACTOME_INFLUENZA_INFECTION', 'REACTOME_METABOLISM_OF_RNA', 'REACTOME_VIRAL_INFECTION_PATHWAYS', 'REACTOME_CELLULAR_RESPONSES_TO_STIMULI', 'REACTOME_INFECTIOUS_DISEASE', 'REACTOME_SARS_COV_2_HOST_INTERACTIONS', 'REACTOME_SARS_COV_INFECTIONS', 'REACTOME_SARS_COV_2_INFECTION', 'REACTOME_GENE_SILENCING_BY_RNA']
ENSG00000103404	2150.23	-0.316217	0.09413	-3.35936	0.000781227	0.0249996	0.316217	USP31
ENSG00000165801	4635.47	-0.315097	0.0918519	-3.43049	0.000602497	0.0225424	0.315097	ARHGEF40
ENSG00000204161	690.601	0.314849	0.107517	2.92837	0.00340742	0.0459501	0.314849	TMEM273
ENSG00000153774	1723.12	0.314233	0.0805996	3.89869	9.67156e-05	0.0112468	0.314233	CFDP1
ENSG00000126945	3711.55	0.313053	0.0955033	3.27793	0.00104573	0.0272329	0.313053	HNRNPH2		['REACTOME_METABOLISM_OF_RNA']
ENSG00000196655	1220.92	0.312328	0.0819137	3.8129	0.000137348	0.0130744	0.312328	TRAPPC4
ENSG00000167685	855.605	-0.312205	0.0924781	-3.37598	0.000735523	0.0246238	0.312205	ZNF444
ENSG00000142949	18223.7	-0.311849	0.106191	-2.93669	0.00331735	0.045377	0.311849	PTPRF
ENSG00000151090	4113.24	-0.311786	0.105683	-2.9502	0.00317566	0.0444854	0.311786	THRB	['HALLMARK_KRAS_SIGNALING_DN']
ENSG00000135473	3120.29	-0.311762	0.0832433	-3.7452	0.000180253	0.0145538	0.311762	PAN2	['HALLMARK_E2F_TARGETS']	['REACTOME_METABOLISM_OF_RNA', 'HALLMARK_E2F_TARGETS']
ENSG00000151503	1909.62	-0.3114	0.0652348	-4.77353	1.81023e-06	0.00464483	0.3114	NCAPD3
ENSG00000131931	504.331	0.311309	0.0981999	3.17016	0.00152356	0.0320749	0.311309	THAP1
ENSG00000198947	10685.9	-0.310825	0.100083	-3.10567	0.00189849	0.0352275	0.310825	DMD	['HALLMARK_G2M_CHECKPOINT', 'HALLMARK_MYOGENESIS']
ENSG00000214078	1892.91	-0.3102	0.102493	-3.02655	0.00247362	0.03929	0.3102	CPNE1
ENSG00000110841	5046.27	-0.310026	0.0772748	-4.01199	6.02078e-05	0.00955334	0.310026	PPFIBP1
ENSG00000163479	6192.88	0.309835	0.103065	3.00621	0.0026453	0.0404384	0.309835	SSR2		['REACTOME_SRP_DEPENDENT_COTRANSLATIONAL_PROTEIN_TARGETING_TO_MEMBRANE', 'REACTOME_TRANSLATION']
ENSG00000170525	1757.59	-0.309574	0.100307	-3.08626	0.00202689	0.0359807	0.309574	PFKFB3	['HALLMARK_ADIPOGENESIS', 'HALLMARK_HYPOXIA', 'HALLMARK_TNFA_SIGNALING_VIA_NFKB']
ENSG00000156171	1983.35	0.309387	0.105593	2.92998	0.00338981	0.0458601	0.309387	DRAM2	['HALLMARK_ADIPOGENESIS']
ENSG00000081087	1787.44	0.309354	0.0932809	3.31637	0.000911964	0.0260925	0.309354	OSTM1
ENSG00000144744	1818.64	0.309142	0.0877148	3.5244	0.000424435	0.0190221	0.309142	UBA3
ENSG00000109270	2112.82	0.309049	0.0997844	3.09717	0.00195381	0.0356191	0.309049	LAMTOR3		['REACTOME_CELLULAR_RESPONSE_TO_STARVATION', 'REACTOME_CELLULAR_RESPONSES_TO_STIMULI']
ENSG00000204577	322.2	-0.307799	0.10068	-3.05719	0.00223419	0.0377434	0.307799	LILRB3
ENSG00000137040	3421.12	0.307352	0.0982623	3.12788	0.00176074	0.0339291	0.307352	RANBP6
ENSG00000100393	6523.93	-0.307041	0.104903	-2.9269	0.00342358	0.0460583	0.307041	EP300		['REACTOME_VIRAL_INFECTION_PATHWAYS', 'REACTOME_CELLULAR_RESPONSES_TO_STIMULI', 'REACTOME_INFECTIOUS_DISEASE', 'REACTOME_SARS_COV_1_HOST_INTERACTIONS', 'REACTOME_SARS_COV_1_INFECTION', 'REACTOME_SARS_COV_INFECTIONS', 'REACTOME_DEVELOPMENTAL_BIOLOGY', 'REACTOME_EPIGENETIC_REGULATION_OF_GENE_EXPRESSION']
ENSG00000124614	122.926	0.306973	0.0828446	3.7054	0.000211055	0.0148944	0.306973	RPS10	['HALLMARK_MYC_TARGETS_V1']	['REACTOME_SRP_DEPENDENT_COTRANSLATIONAL_PROTEIN_TARGETING_TO_MEMBRANE', 'REACTOME_EUKARYOTIC_TRANSLATION_ELONGATION', 'REACTOME_SELENOAMINO_ACID_METABOLISM', 'REACTOME_RESPONSE_OF_EIF2AK4_GCN2_TO_AMINO_ACID_DEFICIENCY', 'REACTOME_INFLUENZA_INFECTION', 'REACTOME_EUKARYOTIC_TRANSLATION_INITIATION', 'REACTOME_NONSENSE_MEDIATED_DECAY_NMD', 'REACTOME_CELLULAR_RESPONSE_TO_STARVATION', 'REACTOME_RRNA_P…
ENSG00000117475	2062.71	0.306707	0.10404	2.94796	0.00319875	0.0446614	0.306707	BLZF1
ENSG00000184432	10954.5	0.306659	0.0969906	3.16174	0.00156829	0.032456	0.306659	COPB2	['HALLMARK_PROTEIN_SECRETION', 'HALLMARK_GLYCOLYSIS']
ENSG00000148925	1506.24	0.30641	0.0764766	4.00658	6.16038e-05	0.00961271	0.30641	BTBD10
ENSG00000094975	2713.81	0.305896	0.0856536	3.57132	0.000355188	0.0178863	0.305896	SUCO
ENSG00000105849	1130.9	0.305626	0.0926437	3.29894	0.00097051	0.0267056	0.305626	POLR1F		['REACTOME_EPIGENETIC_REGULATION_OF_GENE_EXPRESSION']
ENSG00000126883	3548.14	-0.30454	0.0848843	-3.5877	0.000333605	0.0174686	0.30454	NUP214		['REACTOME_INFLUENZA_INFECTION', 'REACTOME_METABOLISM_OF_RNA', 'REACTOME_VIRAL_INFECTION_PATHWAYS', 'REACTOME_CELLULAR_RESPONSES_TO_STIMULI', 'REACTOME_INFECTIOUS_DISEASE', 'REACTOME_SARS_COV_2_HOST_INTERACTIONS', 'REACTOME_SARS_COV_INFECTIONS', 'REACTOME_SARS_COV_2_INFECTION', 'REACTOME_GENE_SILENCING_BY_RNA']
ENSG00000117862	247.354	0.304477	0.0994945	3.06024	0.00221161	0.0376239	0.304477	TXNDC12
ENSG00000167635	5176.38	0.304363	0.0792789	3.83914	0.000123466	0.0124774	0.304363	ZNF146
ENSG00000197958	24386.8	0.30423	0.10342	2.94169	0.0032643	0.0451313	0.30423	RPL12		['REACTOME_SRP_DEPENDENT_COTRANSLATIONAL_PROTEIN_TARGETING_TO_MEMBRANE', 'REACTOME_EUKARYOTIC_TRANSLATION_ELONGATION', 'REACTOME_SELENOAMINO_ACID_METABOLISM', 'REACTOME_RESPONSE_OF_EIF2AK4_GCN2_TO_AMINO_ACID_DEFICIENCY', 'REACTOME_INFLUENZA_INFECTION', 'REACTOME_EUKARYOTIC_TRANSLATION_INITIATION', 'REACTOME_NONSENSE_MEDIATED_DECAY_NMD', 'REACTOME_CELLULAR_RESPONSE_TO_STARVATION', 'REACTOME_RRNA_P…
ENSG00000058056	802.835	-0.304149	0.0838768	-3.62614	0.000287688	0.0163905	0.304149	USP13
ENSG00000112237	2895.67	0.303846	0.0988384	3.07418	0.00211086	0.0366068	0.303846	CCNC		['REACTOME_VIRAL_INFECTION_PATHWAYS', 'REACTOME_INFECTIOUS_DISEASE', 'REACTOME_DEVELOPMENTAL_BIOLOGY']
ENSG00000053254	7019.06	-0.30329	0.0696119	-4.35687	1.31936e-05	0.00606229	0.30329	FOXN3	['HALLMARK_G2M_CHECKPOINT']
ENSG00000173451	331.657	0.302974	0.0901577	3.36049	0.000778039	0.0249996	0.302974	THAP2
ENSG00000106028	3044.94	0.302633	0.101055	2.99474	0.00274677	0.0412697	0.302633	SSBP1	['HALLMARK_MYC_TARGETS_V1']
ENSG00000125703	897.359	0.302605	0.0901719	3.35587	0.000791169	0.0249996	0.302605	ATG4C
ENSG00000074964	6044.77	-0.302053	0.101842	-2.9659	0.00301797	0.0430943	0.302053	ARHGEF10L
ENSG00000088888	6870.06	-0.302036	0.0937121	-3.22302	0.00126848	0.0294614	0.302036	MAVS		['REACTOME_VIRAL_INFECTION_PATHWAYS', 'REACTOME_INFECTIOUS_DISEASE', 'REACTOME_SARS_COV_1_HOST_INTERACTIONS', 'REACTOME_SARS_COV_2_HOST_INTERACTIONS', 'REACTOME_SARS_COV_1_INFECTION', 'REACTOME_SARS_COV_INFECTIONS', 'REACTOME_SARS_COV_2_INFECTION']
ENSG00000114686	2927.12	0.301896	0.104805	2.88054	0.00396993	0.049964	0.301896	MRPL3	['HALLMARK_ALLOGRAFT_REJECTION']	['REACTOME_TRANSLATION', 'HALLMARK_ALLOGRAFT_REJECTION']
ENSG00000102144	16924.2	0.301605	0.0952374	3.16688	0.00154084	0.0322131	0.301605	1	['HALLMARK_MYC_TARGETS_V1', 'HALLMARK_GLYCOLYSIS', 'HALLMARK_MTORC1_SIGNALING', 'HALLMARK_HYPOXIA']	['REACTOME_INFECTIOUS_DISEASE', 'HALLMARK_MYC_TARGETS_V1', 'HALLMARK_GLYCOLYSIS', 'HALLMARK_MTORC1_SIGNALING', 'HALLMARK_HYPOXIA']
ENSG00000128791	935.195	0.300596	0.0817117	3.67874	0.000234391	0.0153662	0.300596	TWSG1	['HALLMARK_IL2_STAT5_SIGNALING']
ENSG00000254093	247.671	0.300518	0.0938747	3.20127	0.00136824	0.0303264	0.300518	PINX1
ENSG00000065548	4373.57	0.300375	0.100416	2.9913	0.00277793	0.0414532	0.300375	ZC3H15
ENSG00000156976	23717.1	0.300363	0.0892048	3.36712	0.00075957	0.0249996	0.300363	EIF4A2	['HALLMARK_UNFOLDED_PROTEIN_RESPONSE', 'HALLMARK_MYOGENESIS']	['REACTOME_EUKARYOTIC_TRANSLATION_INITIATION', 'REACTOME_METABOLISM_OF_RNA', 'REACTOME_TRANSLATION', 'REACTOME_ACTIVATION_OF_THE_MRNA_UPON_BINDING_OF_THE_CAP_BINDING_COMPLEX_AND_EIFS_AND_SUBSEQUENT_BINDING_TO_43S', 'REACTOME_DEVELOPMENTAL_BIOLOGY', 'HALLMARK_UNFOLDED_PROTEIN_RESPONSE', 'HALLMARK_MYOGENESIS']
ENSG00000049860	7718.75	0.300139	0.10149	2.95732	0.0031033	0.0438531	0.300139	HEXB
ENSG00000139211	539.818	0.299842	0.0982519	3.05177	0.00227495	0.0379	0.299842	AMIGO2	['HALLMARK_APICAL_JUNCTION']
ENSG00000266472	2486.6	0.299625	0.10264	2.91918	0.00350951	0.0467696	0.299625	MRPS21		['REACTOME_TRANSLATION']
ENSG00000164144	2026.54	0.299444	0.0840583	3.56233	0.000367576	0.0180367	0.299444	ARFIP1	['HALLMARK_PROTEIN_SECRETION']
ENSG00000164305	2810.12	0.299029	0.103027	2.90243	0.00370282	0.0482474	0.299029	CASP3	['HALLMARK_APOPTOSIS', 'HALLMARK_COMPLEMENT', 'HALLMARK_IL2_STAT5_SIGNALING', 'HALLMARK_INTERFERON_GAMMA_RESPONSE', 'HALLMARK_UV_RESPONSE_UP']
ENSG00000102317	4414.17	0.299027	0.0879483	3.40003	0.00067379	0.0233939	0.299027	RBM3
ENSG00000146963	1007.85	-0.298505	0.0918294	-3.25064	0.00115144	0.0278923	0.298505	LUC7L2
ENSG00000000419	2101.4	0.298326	0.0915235	3.25956	0.00111587	0.0276976	0.298326	DPM1
ENSG00000204138	2770.08	-0.297917	0.0819548	-3.63513	0.000277841	0.0162513	0.297917	PHACTR4
ENSG00000204842	2561.93	-0.297781	0.0960377	-3.10067	0.00193084	0.0354016	0.297781	ATXN2	['HALLMARK_CHOLESTEROL_HOMEOSTASIS']
ENSG00000134440	7749.91	0.297675	0.0928084	3.20742	0.00133932	0.0299973	0.297675	NARS1		['REACTOME_TRANSLATION']
ENSG00000184203	1505.43	0.29763	0.0747696	3.98063	6.87342e-05	0.010101	0.29763	PPP1R2	['HALLMARK_UV_RESPONSE_UP']
ENSG00000166012	3135.35	0.297362	0.076966	3.86355	0.00011175	0.012208	0.297362	TAF1D		['REACTOME_EPIGENETIC_REGULATION_OF_GENE_EXPRESSION']
ENSG00000138686	438.135	0.297272	0.0989023	3.00572	0.00264956	0.0404534	0.297272	BBS7
ENSG00000082805	4663.56	-0.297096	0.0792103	-3.75072	0.000176327	0.0145538	0.297096	ERC1
ENSG00000067365	758.463	-0.296753	0.076273	-3.89067	9.99682e-05	0.011546	0.296753	METTL22
ENSG00000273611	1162.41	0.296705	0.0976744	3.0377	0.00238393	0.0388827	0.296705	ZNHIT3
ENSG00000187109	8408.4	0.296579	0.0774518	3.82921	0.000128555	0.012567	0.296579	NAP1L1	['HALLMARK_MYC_TARGETS_V1', 'HALLMARK_E2F_TARGETS']
ENSG00000077380	4247.49	0.295403	0.0795798	3.71204	0.000205599	0.0148166	0.295403	DYNC1I2		['REACTOME_VIRAL_INFECTION_PATHWAYS', 'REACTOME_CELLULAR_RESPONSES_TO_STIMULI', 'REACTOME_INFECTIOUS_DISEASE']
ENSG00000136940	1108.62	0.294599	0.0737094	3.99676	6.42154e-05	0.00982206	0.294599	PDCL
ENSG00000165983	2015.13	0.294406	0.0916711	3.21155	0.0013202	0.0297667	0.294406	PTER
ENSG00000170142	1148.43	0.294303	0.0782646	3.76036	0.000169666	0.0143556	0.294303	UBE2E1	['HALLMARK_MYC_TARGETS_V1']	['REACTOME_CELLULAR_RESPONSES_TO_STIMULI', 'HALLMARK_MYC_TARGETS_V1']
ENSG00000138381	1173.89	0.294237	0.0970904	3.03055	0.00244111	0.0391731	0.294237	ASNSD1
ENSG00000138433	1615.31	0.293944	0.082425	3.5662	0.000362195	0.0179281	0.293944	CIR1	['HALLMARK_HEME_METABOLISM']
ENSG00000131871	2793.6	0.293903	0.101746	2.88858	0.00386981	0.0492941	0.293903	SELENOS	['HALLMARK_REACTIVE_OXYGEN_SPECIES_PATHWAY', 'HALLMARK_INFLAMMATORY_RESPONSE']
ENSG00000134909	2569.71	-0.293824	0.101452	-2.89619	0.00377719	0.0487674	0.293824	ARHGAP32
ENSG00000166200	3457.5	0.293437	0.0888534	3.30249	0.000958312	0.0265469	0.293437	COPS2
ENSG00000175895	1494.81	0.293295	0.0806605	3.63617	0.00027672	0.0162513	0.293295	PLEKHF2
ENSG00000155366	3903.17	0.292789	0.0929456	3.15011	0.00163211	0.0328375	0.292789	RHOC		['REACTOME_DEVELOPMENTAL_BIOLOGY', 'REACTOME_NERVOUS_SYSTEM_DEVELOPMENT']
ENSG00000069329	6442.52	0.292574	0.0823274	3.55379	0.000379722	0.0183151	0.292574	VPS35
ENSG00000113460	901.177	0.291809	0.0961759	3.03412	0.0024124	0.0390819	0.291809	BRIX1
ENSG00000159593	1615.33	0.291778	0.0939455	3.10582	0.0018975	0.0352275	0.291778	NAE1
ENSG00000004700	1961.4	0.290822	0.0911726	3.1898	0.00142372	0.0307812	0.290822	RECQL
ENSG00000006634	330.24	0.289476	0.0840298	3.44492	0.000571238	0.0220861	0.289476	DBF4	['HALLMARK_G2M_CHECKPOINT', 'HALLMARK_SPERMATOGENESIS']
ENSG00000147421	2754.81	-0.289474	0.0960008	-3.01533	0.00256704	0.0397454	0.289474	HMBOX1
ENSG00000064726	3040.18	0.288819	0.0876184	3.29633	0.000979573	0.026841	0.288819	BTBD1
ENSG00000168899	958.548	0.288529	0.0990331	2.91346	0.0035745	0.0472646	0.288529	VAMP5	['HALLMARK_INTERFERON_GAMMA_RESPONSE']
ENSG00000025156	638.596	0.288288	0.0878396	3.28198	0.00103082	0.0270917	0.288288	HSF2
ENSG00000010270	1220.04	0.288225	0.0893459	3.22594	0.00125559	0.0292955	0.288225	STARD3NL
ENSG00000138085	2935.61	0.287961	0.0972043	2.96243	0.0030522	0.0433937	0.287961	ATRAID
ENSG00000115540	692.371	0.287824	0.083301	3.45523	0.000549831	0.0217094	0.287824	MOB4
ENSG00000179021	1447.91	0.287632	0.084893	3.38817	0.000703613	0.0238956	0.287632	C3orf38
ENSG00000205133	2162.57	0.28706	0.0957483	2.99807	0.00271699	0.0410766	0.28706	TRIQK
ENSG00000065308	3558.37	-0.286433	0.0919089	-3.11649	0.00183016	0.0346791	0.286433	TRAM2
ENSG00000203705	932.131	0.28639	0.0733637	3.9037	9.47315e-05	0.0111691	0.28639	TATDN3
ENSG00000196214	1586.44	0.286073	0.0669994	4.26978	1.95665e-05	0.0067614	0.286073	ZNF766
ENSG00000103591	2033.33	0.285434	0.0847281	3.36882	0.00075491	0.0249996	0.285434	AAGAB
ENSG00000144840	1935.6	0.284843	0.0889537	3.20215	0.00136404	0.0303231	0.284843	RABL3
ENSG00000147459	4944.76	-0.284842	0.098579	-2.88948	0.00385883	0.0492941	0.284842	DOCK5
ENSG00000140612	5031.67	0.284237	0.0955794	2.97383	0.00294111	0.0424972	0.284237	SEC11A	['HALLMARK_UNFOLDED_PROTEIN_RESPONSE', 'HALLMARK_PANCREAS_BETA_CELLS', 'HALLMARK_MTORC1_SIGNALING']	['REACTOME_SRP_DEPENDENT_COTRANSLATIONAL_PROTEIN_TARGETING_TO_MEMBRANE', 'REACTOME_VIRAL_INFECTION_PATHWAYS', 'REACTOME_TRANSLATION', 'REACTOME_INFECTIOUS_DISEASE', 'HALLMARK_UNFOLDED_PROTEIN_RESPONSE', 'HALLMARK_PANCREAS_BETA_CELLS', 'HALLMARK_MTORC1_SIGNALING']
ENSG00000204569	5074.54	-0.284146	0.0857917	-3.31204	0.000926175	0.0262077	0.284146	PPP1R10
ENSG00000111906	803.343	0.283516	0.080811	3.50838	0.000450841	0.0193052	0.283516	HDDC2	['HALLMARK_MYC_TARGETS_V1']
ENSG00000152433	162.808	0.283347	0.0842521	3.36309	0.00077076	0.0249996	0.283347	ZNF547		['REACTOME_EPIGENETIC_REGULATION_OF_GENE_EXPRESSION']
ENSG00000187720	2494.72	-0.2832	0.096236	-2.94276	0.00325298	0.0450807	0.2832	THSD4	['HALLMARK_ESTROGEN_RESPONSE_EARLY']
ENSG00000156256	3750.44	0.283088	0.0886526	3.19323	0.00140691	0.0305845	0.283088	USP16	['HALLMARK_COMPLEMENT']
ENSG00000160007	14331.7	-0.282672	0.0924075	-3.05898	0.00222095	0.0376345	0.282672	ARHGAP35		['REACTOME_DEVELOPMENTAL_BIOLOGY', 'REACTOME_NERVOUS_SYSTEM_DEVELOPMENT']
ENSG00000137822	811.383	-0.282329	0.0858161	-3.28993	0.00100212	0.026921	0.282329	TUBGCP4
ENSG00000156697	1134.13	0.282073	0.085388	3.30342	0.000955117	0.0265469	0.282073	UTP14A		['REACTOME_RRNA_PROCESSING', 'REACTOME_METABOLISM_OF_RNA']
ENSG00000151414	3883.99	0.281849	0.0775208	3.63579	0.000277128	0.0162513	0.281849	NEK7	['HALLMARK_UV_RESPONSE_DN', 'HALLMARK_HEME_METABOLISM']
ENSG00000277161	352.313	-0.281382	0.07	-4.01975	5.82609e-05	0.00955334	0.281382	PIGW
ENSG00000196937	1743.95	0.281347	0.0810279	3.47223	0.000516162	0.0208157	0.281347	FAM3C
ENSG00000133422	1689.94	-0.280977	0.0641955	-4.37689	1.20386e-05	0.00599606	0.280977	MORC2		['REACTOME_EPIGENETIC_REGULATION_OF_GENE_EXPRESSION']
ENSG00000117751	2112.37	0.280728	0.0853995	3.28723	0.00101178	0.0269671	0.280728	PPP1R8	['HALLMARK_E2F_TARGETS']	['REACTOME_METABOLISM_OF_RNA', 'HALLMARK_E2F_TARGETS']
ENSG00000102312	264.335	-0.280475	0.0793094	-3.53647	0.000405518	0.018646	0.280475	PORCN
ENSG00000186130	899.467	0.280466	0.0820418	3.41858	0.000629491	0.0229774	0.280466	ZBTB6
ENSG00000123353	756.794	0.279917	0.0956685	2.9259	0.0034346	0.0460969	0.279917	ORMDL2
ENSG00000159882	483.451	0.279892	0.0762893	3.66882	0.000243672	0.0156116	0.279892	ZNF230
ENSG00000165487	1527.65	0.279521	0.0860658	3.24776	0.00116319	0.0278923	0.279521	MICU2
ENSG00000146729	1293.96	0.279211	0.0750494	3.72037	0.000198935	0.0146982	0.279211	NIPSNAP2
ENSG00000265808	6025.43	0.279061	0.0899691	3.10175	0.00192383	0.0353876	0.279061	SEC22B	['HALLMARK_PROTEIN_SECRETION']
ENSG00000125249	2611.59	0.278662	0.0940209	2.96383	0.00303833	0.0432758	0.278662	RAP2A
ENSG00000085063	16604.1	0.278201	0.0773644	3.59598	0.000323169	0.0172067	0.278201	CD59	['HALLMARK_EPITHELIAL_MESENCHYMAL_TRANSITION', 'HALLMARK_COMPLEMENT']
ENSG00000169418	804.8	-0.277876	0.090343	-3.07578	0.00209949	0.0365967	0.277876	1
ENSG00000113734	399.532	0.277788	0.0837926	3.31519	0.000915824	0.0260925	0.277788	BNIP1
ENSG00000149016	461.517	-0.277715	0.0923529	-3.00711	0.00263742	0.040377	0.277715	TUT1
ENSG00000198677	9865.97	0.277619	0.074911	3.70599	0.000210564	0.0148944	0.277619	SKIC3	['HALLMARK_UNFOLDED_PROTEIN_RESPONSE']	['REACTOME_METABOLISM_OF_RNA', 'HALLMARK_UNFOLDED_PROTEIN_RESPONSE']
ENSG00000115902	1502.95	-0.277323	0.0953328	-2.909	0.00362583	0.0476929	0.277323	SLC1A4	['HALLMARK_UNFOLDED_PROTEIN_RESPONSE', 'HALLMARK_ESTROGEN_RESPONSE_EARLY', 'HALLMARK_MTORC1_SIGNALING', 'HALLMARK_ESTROGEN_RESPONSE_LATE']
ENSG00000137492	2811.25	0.276185	0.0749961	3.68266	0.000230816	0.0153662	0.276185	THAP12
ENSG00000176542	6824.18	-0.276102	0.0936108	-2.94947	0.00318323	0.044518	0.276102	USF3
ENSG00000168438	2770.55	0.275817	0.0774058	3.56326	0.000366276	0.018025	0.275817	CDC40		['REACTOME_METABOLISM_OF_RNA']
ENSG00000186153	1325.2	-0.275755	0.0821202	-3.35795	0.000785235	0.0249996	0.275755	WWOX
ENSG00000158985	4745.01	0.274895	0.0885344	3.10494	0.00190315	0.0352363	0.274895	CDC42SE2	['HALLMARK_IL2_STAT5_SIGNALING']
ENSG00000085365	1963.32	0.274426	0.0910141	3.0152	0.00256807	0.0397454	0.274426	SCAMP1	['HALLMARK_PROTEIN_SECRETION']
ENSG00000164934	1652.89	0.274314	0.0909927	3.01468	0.00257251	0.0397778	0.274314	DCAF13		['REACTOME_RRNA_PROCESSING', 'REACTOME_METABOLISM_OF_RNA']
ENSG00000101464	962.035	0.273509	0.0871354	3.1389	0.00169585	0.0333864	0.273509	PIGU
ENSG00000166889	2491.16	-0.273289	0.0907532	-3.01134	0.00260094	0.0399429	0.273289	PATL1		['REACTOME_METABOLISM_OF_RNA']
ENSG00000163389	1201.33	0.273279	0.0817805	3.34162	0.000832907	0.025522	0.273279	POGLUT1
ENSG00000080546	2615.89	0.273145	0.0849838	3.21409	0.00130859	0.0296625	0.273145	SESN1	['HALLMARK_P53_PATHWAY']	['REACTOME_CELLULAR_RESPONSE_TO_STARVATION', 'REACTOME_CELLULAR_RESPONSES_TO_STIMULI', 'HALLMARK_P53_PATHWAY']
ENSG00000047621	1103.32	0.272877	0.0907743	3.0061	0.00264619	0.0404384	0.272877	C12orf4
ENSG00000134461	257.392	-0.272787	0.0765239	-3.56473	0.000364237	0.0179768	0.272787	ANKRD16
ENSG00000203965	331.128	0.272335	0.0922885	2.95091	0.00316837	0.0444799	0.272335	EFCAB7
ENSG00000131966	2045.43	0.272199	0.0876313	3.10619	0.00189518	0.0352275	0.272199	ACTR10		['REACTOME_CELLULAR_RESPONSES_TO_STIMULI']
ENSG00000104412	2177.71	0.271915	0.0766129	3.54921	0.000386392	0.0184793	0.271915	EMC2
ENSG00000136051	9225.33	0.271748	0.0894739	3.03718	0.00238805	0.0388827	0.271748	WASHC4
ENSG00000177879	1824.38	0.27025	0.0854945	3.16103	0.00157213	0.032456	0.27025	AP3S1	['HALLMARK_MYC_TARGETS_V1', 'HALLMARK_PROTEIN_SECRETION']
ENSG00000004766	2043.16	0.26974	0.0854044	3.15838	0.00158648	0.0326013	0.26974	VPS50	['HALLMARK_KRAS_SIGNALING_DN']
ENSG00000156026	1306.04	0.269293	0.0680074	3.95976	7.50261e-05	0.010128	0.269293	MCU
ENSG00000136518	1223.94	0.269168	0.0881236	3.05443	0.00225486	0.0379	0.269168	ACTL6A		['REACTOME_DEVELOPMENTAL_BIOLOGY', 'REACTOME_EPIGENETIC_REGULATION_OF_GENE_EXPRESSION']
ENSG00000103978	2636.25	0.269016	0.0770693	3.49057	0.000481991	0.0198141	0.269016	TMEM87A
ENSG00000082212	2896.53	0.268498	0.0923856	2.90627	0.00365762	0.0480167	0.268498	ME2	['HALLMARK_GLYCOLYSIS']
ENSG00000146409	944.528	0.268244	0.0841546	3.18752	0.001435	0.0309573	0.268244	SLC18B1
ENSG00000165813	2660.71	0.26744	0.0734279	3.64221	0.000270302	0.0162513	0.26744	CCDC186
ENSG00000138459	2546	0.267106	0.0894711	2.98539	0.00283214	0.0417759	0.267106	SLC35A5
ENSG00000155506	8305.35	-0.266829	0.088275	-3.0227	0.00250526	0.03929	0.266829	LARP1		['REACTOME_VIRAL_INFECTION_PATHWAYS', 'REACTOME_INFECTIOUS_DISEASE', 'REACTOME_SARS_COV_2_HOST_INTERACTIONS', 'REACTOME_SARS_COV_INFECTIONS', 'REACTOME_SARS_COV_2_INFECTION']
ENSG00000100413	708.698	-0.266512	0.0744627	-3.57913	0.000344745	0.0177415	0.266512	POLR3H
ENSG00000168002	1597.6	0.266047	0.0873635	3.04529	0.00232456	0.0384288	0.266047	POLR2G	['HALLMARK_DNA_REPAIR']	['REACTOME_INFLUENZA_INFECTION', 'REACTOME_METABOLISM_OF_RNA', 'REACTOME_VIRAL_INFECTION_PATHWAYS', 'REACTOME_INFECTIOUS_DISEASE', 'REACTOME_DEVELOPMENTAL_BIOLOGY', 'REACTOME_GENE_SILENCING_BY_RNA', 'HALLMARK_DNA_REPAIR']
ENSG00000187079	5892.1	-0.265838	0.0843621	-3.15116	0.00162623	0.0328375	0.265838	TEAD1		['REACTOME_DEVELOPMENTAL_BIOLOGY', 'REACTOME_NERVOUS_SYSTEM_DEVELOPMENT']
ENSG00000278259	1603.99	-0.265825	0.0723195	-3.6757	0.000237197	0.0153662	0.265825	MYO19
ENSG00000169981	480.961	0.265767	0.0874539	3.03894	0.00237411	0.0388827	0.265767	ZNF35
ENSG00000142188	1876.61	0.265663	0.0920598	2.88577	0.00390461	0.049583	0.265663	TMEM50B
ENSG00000180917	2551.18	0.265509	0.0881598	3.01168	0.00259803	0.0399429	0.265509	CMTR2
ENSG00000078967	955.943	-0.265407	0.0920056	-2.88469	0.00391804	0.0496793	0.265407	UBE2D4
ENSG00000109685	2313.85	-0.265332	0.0581838	-4.56024	5.10953e-06	0.00510291	0.265332	NSD2	['HALLMARK_G2M_CHECKPOINT']
ENSG00000062194	5955.09	0.265298	0.0754812	3.51476	0.000440153	0.0192106	0.265298	GPBP1
ENSG00000156831	879.948	0.265172	0.081858	3.23942	0.00119773	0.0285047	0.265172	NSMCE2
ENSG00000113851	2563.38	0.264964	0.0738659	3.58709	0.000334391	0.0174686	0.264964	CRBN		['REACTOME_VIRAL_INFECTION_PATHWAYS', 'REACTOME_INFECTIOUS_DISEASE', 'REACTOME_SARS_COV_INFECTIONS']
ENSG00000112715	7028.23	-0.26441	0.0831866	-3.17852	0.00148029	0.0314548	0.26441	VEGFA	['HALLMARK_UNFOLDED_PROTEIN_RESPONSE', 'HALLMARK_EPITHELIAL_MESENCHYMAL_TRANSITION', 'HALLMARK_GLYCOLYSIS', 'HALLMARK_ANGIOGENESIS', 'HALLMARK_HYPOXIA', 'HALLMARK_TNFA_SIGNALING_VIA_NFKB', 'HALLMARK_HEDGEHOG_SIGNALING']	['REACTOME_VIRAL_INFECTION_PATHWAYS', 'REACTOME_CELLULAR_RESPONSES_TO_STIMULI', 'REACTOME_INFECTIOUS_DISEASE', 'REACTOME_SARS_COV_INFECTIONS', 'HALLMARK_UNFOLDED_PROTEIN_RESPONSE', 'HALLMARK_EPITHELIAL_MESENCHYMAL_TRANSITION', 'HALLMARK_GLYCOLYSIS', 'HALLMARK_ANGIOGENESIS', 'HALLMARK_HYPOXIA', 'HALLMARK_TNFA_SIGNALING_VIA_NFKB', 'HALLMARK_HEDGEHOG_SIGNALING']
ENSG00000136715	1167.18	-0.264408	0.0569526	-4.6426	3.44045e-06	0.00486767	0.264408	SAP130		['REACTOME_EPIGENETIC_REGULATION_OF_GENE_EXPRESSION']
ENSG00000182318	433.45	-0.264341	0.083647	-3.1602	0.0015766	0.032456	0.264341	ZSCAN22
ENSG00000066739	6304.31	-0.264176	0.0842822	-3.13442	0.00172194	0.0335909	0.264176	ATG2B
ENSG00000134508	1371.54	-0.263578	0.0904627	-2.91366	0.00357215	0.0472646	0.263578	CABLES1
ENSG00000182827	2786.46	0.263248	0.0857346	3.0705	0.00213699	0.0368206	0.263248	ACBD3
ENSG00000068654	2986.83	-0.262934	0.0847077	-3.10402	0.00190909	0.0352694	0.262934	POLR1A		['REACTOME_EPIGENETIC_REGULATION_OF_GENE_EXPRESSION']
ENSG00000109066	909.96	-0.262843	0.0836772	-3.14115	0.00168285	0.0332614	0.262843	TMEM104
ENSG00000179409	1124.12	-0.262713	0.0749039	-3.50734	0.000452614	0.0193052	0.262713	GEMIN4	['HALLMARK_UNFOLDED_PROTEIN_RESPONSE', 'HALLMARK_MITOTIC_SPINDLE']	['REACTOME_METABOLISM_OF_RNA', 'REACTOME_VIRAL_INFECTION_PATHWAYS', 'REACTOME_INFECTIOUS_DISEASE', 'REACTOME_SARS_COV_2_MODULATES_HOST_TRANSLATION_MACHINERY', 'REACTOME_SARS_COV_2_HOST_INTERACTIONS', 'REACTOME_SARS_COV_INFECTIONS', 'REACTOME_SARS_COV_2_INFECTION', 'HALLMARK_UNFOLDED_PROTEIN_RESPONSE', 'HALLMARK_MITOTIC_SPINDLE']
ENSG00000125386	1460.84	-0.262711	0.0816793	-3.21638	0.00129821	0.029618	0.262711	FAM193A
ENSG00000152942	1583.36	0.262571	0.0876694	2.99502	0.00274429	0.0412697	0.262571	RAD17	['HALLMARK_SPERMATOGENESIS']
ENSG00000163322	447.396	0.262509	0.0824131	3.18528	0.00144613	0.0311184	0.262509	ABRAXAS1
ENSG00000184083	1108.39	-0.262439	0.0831949	-3.15451	0.00160768	0.0326847	0.262439	FAM120C
ENSG00000159128	2263.94	0.262255	0.0886805	2.95731	0.00310339	0.0438531	0.262255	IFNGR2	['HALLMARK_ALLOGRAFT_REJECTION', 'HALLMARK_IL6_JAK_STAT3_SIGNALING', 'HALLMARK_TGF_BETA_SIGNALING', 'HALLMARK_TNFA_SIGNALING_VIA_NFKB', 'HALLMARK_INFLAMMATORY_RESPONSE']	['REACTOME_VIRAL_INFECTION_PATHWAYS', 'REACTOME_INFECTIOUS_DISEASE', 'REACTOME_SARS_COV_INFECTIONS', 'HALLMARK_ALLOGRAFT_REJECTION', 'HALLMARK_IL6_JAK_STAT3_SIGNALING', 'HALLMARK_TGF_BETA_SIGNALING', 'HALLMARK_TNFA_SIGNALING_VIA_NFKB', 'HALLMARK_INFLAMMATORY_RESPONSE']
ENSG00000110768	2754.23	0.261656	0.0706231	3.70496	0.000211423	0.0148944	0.261656	GTF2H1	['HALLMARK_DNA_REPAIR', 'HALLMARK_MTORC1_SIGNALING']	['REACTOME_METABOLISM_OF_RNA', 'REACTOME_VIRAL_INFECTION_PATHWAYS', 'REACTOME_INFECTIOUS_DISEASE', 'REACTOME_EPIGENETIC_REGULATION_OF_GENE_EXPRESSION', 'HALLMARK_DNA_REPAIR', 'HALLMARK_MTORC1_SIGNALING']
ENSG00000168675	5556.35	-0.261564	0.0893899	-2.92611	0.00343235	0.0460969	0.261564	LDLRAD4
ENSG00000126216	1916.36	-0.260745	0.0638855	-4.08144	4.47568e-05	0.00839279	0.260745	TUBGCP3	['HALLMARK_MITOTIC_SPINDLE']
ENSG00000197566	434.494	0.260716	0.0806618	3.23221	0.00122836	0.0289655	0.260716	ZNF624
ENSG00000114744	1658.08	0.260567	0.0886584	2.93899	0.00329279	0.0453039	0.260567	COMMD2
ENSG00000143401	1823.13	0.260264	0.0896072	2.90449	0.00367848	0.0481078	0.260264	ANP32E	['HALLMARK_PROTEIN_SECRETION', 'HALLMARK_E2F_TARGETS']
ENSG00000143156	501.396	0.26026	0.0843541	3.08533	0.00203327	0.0359968	0.26026	NME7
ENSG00000140326	880.178	-0.260104	0.0800013	-3.25125	0.00114899	0.0278923	0.260104	CDAN1
ENSG00000129317	1899.31	0.259927	0.0762966	3.40679	0.000657313	0.0231096	0.259927	PUS7L
ENSG00000135912	1121.8	-0.259193	0.0774783	-3.34536	0.000821769	0.0253673	0.259193	TTLL4
ENSG00000188167	613.336	-0.259101	0.0869317	-2.98052	0.00287763	0.0420089	0.259101	TMPPE
ENSG00000160294	3621.69	-0.258945	0.0735856	-3.51896	0.000433238	0.0191679	0.258945	MCM3AP
ENSG00000149532	2585.6	-0.258621	0.0716184	-3.6111	0.000304901	0.0167992	0.258621	CPSF7		['REACTOME_METABOLISM_OF_RNA']
ENSG00000104812	892.469	-0.258453	0.078295	-3.30102	0.000963336	0.0265944	0.258453	GYS1	['HALLMARK_GLYCOLYSIS', 'HALLMARK_HYPOXIA']
ENSG00000138430	2481.27	0.258352	0.0846782	3.05098	0.00228094	0.0379	0.258352	OLA1
ENSG00000137831	5269.47	0.258186	0.0702388	3.67583	0.000237077	0.0153662	0.258186	UACA
ENSG00000175309	3849.71	-0.258184	0.075172	-3.43457	0.00059349	0.0225254	0.258184	PHYKPL		['REACTOME_METABOLISM_OF_AMINO_ACIDS_AND_DERIVATIVES']
ENSG00000156858	454.674	-0.258169	0.0729531	-3.53883	0.000401901	0.018646	0.258169	PRR14
ENSG00000182359	313.894	0.25798	0.0868253	2.97126	0.00296583	0.042699	0.25798	KBTBD3
ENSG00000198168	850.098	0.257691	0.0820065	3.14232	0.00167614	0.0332482	0.257691	SVIP
ENSG00000116198	2092.82	-0.257618	0.0685361	-3.75887	0.000170682	0.0143556	0.257618	CEP104
ENSG00000054523	7560.87	-0.257616	0.0840774	-3.06403	0.00218375	0.0372995	0.257616	KIF1B	['HALLMARK_PROTEIN_SECRETION', 'HALLMARK_MITOTIC_SPINDLE', 'HALLMARK_INFLAMMATORY_RESPONSE']
ENSG00000091039	6070.95	0.257554	0.0672418	3.83027	0.000128004	0.012567	0.257554	OSBPL8
ENSG00000014824	4880.75	0.256986	0.0861902	2.98161	0.00286737	0.0420036	0.256986	SLC30A9
ENSG00000198551	1392.14	0.256928	0.0806945	3.18396	0.00145277	0.0312217	0.256928	ZNF627
ENSG00000198522	1288.84	0.256787	0.0859476	2.98772	0.0028107	0.0416405	0.256787	GPN1
ENSG00000119185	986.267	0.256489	0.0632874	4.05278	5.06136e-05	0.00898421	0.256489	ITGB1BP1	['HALLMARK_PEROXISOME']
ENSG00000130150	1168.15	0.256326	0.0846025	3.02977	0.00244743	0.0392374	0.256326	MOSPD2
ENSG00000174720	1523.74	0.256215	0.085722	2.9889	0.00279982	0.0415519	0.256215	LARP7
ENSG00000198464	1551	0.25615	0.084952	3.01523	0.00256783	0.0397454	0.25615	ZNF480
ENSG00000134697	2727.36	0.256007	0.086661	2.95412	0.00313561	0.0441796	0.256007	GNL2
ENSG00000077232	5056.19	0.255756	0.0777721	3.28853	0.00100711	0.0269417	0.255756	DNAJC10
ENSG00000172380	7229.23	0.255705	0.0633657	4.03538	5.45131e-05	0.00954147	0.255705	GNG12	['HALLMARK_COAGULATION']	['REACTOME_INFECTIOUS_DISEASE', 'HALLMARK_COAGULATION']
ENSG00000131504	13252.6	-0.255615	0.0826115	-3.09418	0.00197359	0.0356191	0.255615	DIAPH1		['REACTOME_DEVELOPMENTAL_BIOLOGY']
ENSG00000104660	1955.85	0.255301	0.0747167	3.41691	0.000633356	0.0229774	0.255301	LEPROTL1
ENSG00000142065	1223.38	0.255249	0.0690121	3.69861	0.000216785	0.0149078	0.255249	ZFP14
ENSG00000133103	1813.61	0.255066	0.0766034	3.32969	0.000869416	0.0258153	0.255066	COG6
ENSG00000143303	983.826	-0.254494	0.070264	-3.62197	0.000292365	0.0164909	0.254494	METTL25B
ENSG00000034713	2373.07	0.253398	0.0710535	3.5663	0.000362059	0.0179281	0.253398	GABARAPL2	['HALLMARK_MYOGENESIS']
ENSG00000038532	1965.54	-0.253016	0.0817224	-3.09604	0.00196127	0.0356191	0.253016	CLEC16A
ENSG00000152944	1501.84	0.252229	0.0714044	3.5324	0.0004118	0.0187134	0.252229	MED21		['REACTOME_VIRAL_INFECTION_PATHWAYS', 'REACTOME_INFECTIOUS_DISEASE', 'REACTOME_DEVELOPMENTAL_BIOLOGY']
ENSG00000090054	2893.09	0.25211	0.0718499	3.50885	0.000450053	0.0193052	0.25211	SPTLC1
ENSG00000088247	2688.62	-0.25198	0.0765268	-3.2927	0.000992286	0.026841	0.25198	KHSRP	['HALLMARK_UNFOLDED_PROTEIN_RESPONSE']	['REACTOME_METABOLISM_OF_RNA', 'REACTOME_CELLULAR_RESPONSES_TO_STIMULI', 'HALLMARK_UNFOLDED_PROTEIN_RESPONSE']
ENSG00000132382	1184.56	-0.25185	0.0816112	-3.08598	0.00202883	0.0359807	0.25185	MYBBP1A	['HALLMARK_ESTROGEN_RESPONSE_EARLY', 'HALLMARK_MYC_TARGETS_V2']	['REACTOME_EPIGENETIC_REGULATION_OF_GENE_EXPRESSION', 'HALLMARK_ESTROGEN_RESPONSE_EARLY', 'HALLMARK_MYC_TARGETS_V2']
ENSG00000119801	4513.06	0.251835	0.0741765	3.39508	0.000686092	0.0236399	0.251835	YPEL5	['HALLMARK_HEME_METABOLISM']
ENSG00000116918	1174.58	0.251515	0.0766058	3.28324	0.0010262	0.0270121	0.251515	TSNAX		['REACTOME_GENE_SILENCING_BY_RNA']
ENSG00000197798	830.959	0.251075	0.0671235	3.7405	0.000183654	0.0145538	0.251075	FAM118B
ENSG00000127419	805.151	-0.250085	0.0814269	-3.07128	0.00213145	0.0367762	0.250085	TMEM175
ENSG00000128191	1390.63	-0.249894	0.0678729	-3.68178	0.000231607	0.0153662	0.249894	DGCR8	['HALLMARK_DNA_REPAIR']	['REACTOME_GENE_SILENCING_BY_RNA', 'HALLMARK_DNA_REPAIR']
ENSG00000101972	9417.81	0.249679	0.0695207	3.59144	0.000328857	0.0173574	0.249679	STAG2
ENSG00000170260	570.969	-0.249045	0.0737797	-3.37552	0.000736769	0.0246238	0.249045	ZNF212
ENSG00000070778	1490.98	-0.248821	0.0863325	-2.88212	0.00395004	0.0498686	0.248821	PTPN21	['HALLMARK_UV_RESPONSE_DN', 'HALLMARK_ANDROGEN_RESPONSE']
ENSG00000141252	2788.23	-0.248092	0.072904	-3.403	0.000666503	0.0232837	0.248092	VPS53
ENSG00000205726	5126.46	-0.248078	0.0737959	-3.36168	0.00077471	0.0249996	0.248078	ITSN1	['HALLMARK_MITOTIC_SPINDLE', 'HALLMARK_ADIPOGENESIS']	['REACTOME_DEVELOPMENTAL_BIOLOGY', 'REACTOME_NERVOUS_SYSTEM_DEVELOPMENT', 'HALLMARK_MITOTIC_SPINDLE', 'HALLMARK_ADIPOGENESIS']
ENSG00000111790	2237.11	0.24776	0.0680234	3.64228	0.000270237	0.0162513	0.24776	FGFR1OP2
ENSG00000183735	2868.59	0.24744	0.0847392	2.92002	0.00350006	0.0466803	0.24744	TBK1	['HALLMARK_PI3K_AKT_MTOR_SIGNALING', 'HALLMARK_MTORC1_SIGNALING']	['REACTOME_VIRAL_INFECTION_PATHWAYS', 'REACTOME_INFECTIOUS_DISEASE', 'REACTOME_SARS_COV_1_HOST_INTERACTIONS', 'REACTOME_SARS_COV_2_HOST_INTERACTIONS', 'REACTOME_SARS_COV_1_INFECTION', 'REACTOME_SARS_COV_INFECTIONS', 'REACTOME_SARS_COV_2_INFECTION', 'HALLMARK_PI3K_AKT_MTOR_SIGNALING', 'HALLMARK_MTORC1_SIGNALING']
ENSG00000153006	1620.7	0.247302	0.0697997	3.54303	0.00039556	0.0186034	0.247302	SREK1IP1
ENSG00000129657	2931.09	-0.247154	0.0707132	-3.49517	0.000473765	0.0198141	0.247154	SEC14L1	['HALLMARK_HEME_METABOLISM']
ENSG00000061987	6216.8	-0.247092	0.0817746	-3.02163	0.00251422	0.03929	0.247092	MON2	['HALLMARK_PROTEIN_SECRETION']
ENSG00000149577	3487.51	-0.246974	0.0737825	-3.34733	0.000815953	0.025245	0.246974	SIDT2	['HALLMARK_HEME_METABOLISM']
ENSG00000163875	1959.93	0.246527	0.0783721	3.1456	0.00165749	0.0331051	0.246527	MEAF6
ENSG00000256087	771.723	0.2463	0.076108	3.23619	0.00121137	0.0286842	0.2463	ZNF432
ENSG00000151116	1427.13	0.246286	0.081495	3.0221	0.00251026	0.03929	0.246286	UEVLD
ENSG00000134250	21284	-0.245867	0.0663028	-3.70824	0.000208706	0.0148944	0.245867	NOTCH2	['HALLMARK_EPITHELIAL_MESENCHYMAL_TRANSITION', 'HALLMARK_UV_RESPONSE_DN', 'HALLMARK_MITOTIC_SPINDLE', 'HALLMARK_NOTCH_SIGNALING', 'HALLMARK_G2M_CHECKPOINT']
ENSG00000164253	2192.99	0.245313	0.0660936	3.7116	0.000205955	0.0148166	0.245313	WDR41
ENSG00000164068	3119.12	-0.245125	0.0802506	-3.0545	0.00225439	0.0379	0.245125	RNF123	['HALLMARK_HEME_METABOLISM']
ENSG00000128595	7673.23	0.244679	0.0787884	3.10552	0.00189948	0.0352275	0.244679	CALU	['HALLMARK_EPITHELIAL_MESENCHYMAL_TRANSITION']
ENSG00000111602	1712.69	-0.24463	0.0760721	-3.21576	0.00130099	0.029618	0.24463	TIMELESS	['HALLMARK_E2F_TARGETS']
ENSG00000196715	3282.16	-0.244609	0.0801693	-3.05116	0.00227959	0.0379	0.244609	VKORC1L1
ENSG00000149679	316.789	-0.243469	0.0811281	-3.00105	0.00269052	0.0407785	0.243469	CABLES2
ENSG00000074054	5534.48	-0.243141	0.0698151	-3.48265	0.000496486	0.0201659	0.243141	CLASP1	['HALLMARK_MITOTIC_SPINDLE']	['REACTOME_SIGNALING_BY_ROBO_RECEPTORS', 'REACTOME_DEVELOPMENTAL_BIOLOGY', 'REACTOME_NERVOUS_SYSTEM_DEVELOPMENT', 'HALLMARK_MITOTIC_SPINDLE']
ENSG00000198824	919.596	-0.243121	0.0673327	-3.61075	0.000305316	0.0167992	0.243121	CHAMP1
ENSG00000107862	5835.54	-0.243086	0.0739896	-3.28541	0.00101836	0.026973	0.243086	GBF1	['HALLMARK_PROTEIN_SECRETION']
ENSG00000198642	3506.01	0.24306	0.0669205	3.63206	0.000281163	0.0162513	0.24306	KLHL9
ENSG00000070476	2205.76	-0.242356	0.0840907	-2.88208	0.0039506	0.0498686	0.242356	ZXDC
ENSG00000254999	4176.85	0.242193	0.0810102	2.98966	0.00279287	0.0415519	0.242193	BRK1		['REACTOME_INFECTIOUS_DISEASE']
ENSG00000074755	6788.62	-0.241121	0.0750637	-3.21222	0.00131714	0.0297372	0.241121	ZZEF1
ENSG00000170791	1273.13	0.241077	0.0800597	3.01122	0.002602	0.0399429	0.241077	CHCHD7
ENSG00000166997	490.245	0.240857	0.0737757	3.26472	0.00109571	0.0276042	0.240857	CNPY4
ENSG00000166340	4065.73	-0.240202	0.0814037	-2.95075	0.00317002	0.0444799	0.240202	TPP1		['REACTOME_CELLULAR_RESPONSES_TO_STIMULI']
ENSG00000034152	1910.92	-0.239732	0.0773425	-3.09962	0.00193771	0.0354832	0.239732	MAP2K3	['HALLMARK_PI3K_AKT_MTOR_SIGNALING', 'HALLMARK_MTORC1_SIGNALING', 'HALLMARK_HEME_METABOLISM', 'HALLMARK_TNFA_SIGNALING_VIA_NFKB']	['REACTOME_CELLULAR_RESPONSES_TO_STIMULI', 'REACTOME_INFECTIOUS_DISEASE', 'HALLMARK_PI3K_AKT_MTOR_SIGNALING', 'HALLMARK_MTORC1_SIGNALING', 'HALLMARK_HEME_METABOLISM', 'HALLMARK_TNFA_SIGNALING_VIA_NFKB']
ENSG00000127870	2364.96	0.238862	0.082857	2.88282	0.00394127	0.0498492	0.238862	RNF6
ENSG00000104765	4494.05	0.238488	0.0717921	3.32192	0.000894003	0.0259017	0.238488	BNIP3L	['HALLMARK_APOPTOSIS', 'HALLMARK_HYPOXIA', 'HALLMARK_HEME_METABOLISM']
ENSG00000185219	3136.68	-0.238428	0.0662978	-3.59632	0.000322753	0.0172067	0.238428	ZNF445
ENSG00000121058	1312.66	0.237878	0.0770355	3.0879	0.00201575	0.0359113	0.237878	COIL	['HALLMARK_SPERMATOGENESIS']
ENSG00000164902	2820.46	0.237832	0.075954	3.13127	0.00174054	0.0337697	0.237832	PHAX		['REACTOME_METABOLISM_OF_RNA']
ENSG00000158092	1881.11	0.237288	0.0653342	3.63192	0.000281324	0.0162513	0.237288	NCK1	['HALLMARK_ALLOGRAFT_REJECTION', 'HALLMARK_PI3K_AKT_MTOR_SIGNALING', 'HALLMARK_MITOTIC_SPINDLE']	['REACTOME_VIRAL_INFECTION_PATHWAYS', 'REACTOME_INFECTIOUS_DISEASE', 'REACTOME_SIGNALING_BY_ROBO_RECEPTORS', 'REACTOME_SARS_COV_INFECTIONS', 'REACTOME_DEVELOPMENTAL_BIOLOGY', 'REACTOME_NERVOUS_SYSTEM_DEVELOPMENT', 'HALLMARK_ALLOGRAFT_REJECTION', 'HALLMARK_PI3K_AKT_MTOR_SIGNALING', 'HALLMARK_MITOTIC_SPINDLE']
ENSG00000038382	6133.06	-0.236568	0.0733236	-3.22635	0.00125378	0.0292955	0.236568	TRIO	['HALLMARK_MITOTIC_SPINDLE']	['REACTOME_DEVELOPMENTAL_BIOLOGY', 'REACTOME_NERVOUS_SYSTEM_DEVELOPMENT', 'HALLMARK_MITOTIC_SPINDLE']
ENSG00000089048	1791.56	0.236511	0.0814238	2.90469	0.00367621	0.0481078	0.236511	ESF1
ENSG00000107021	1551.22	-0.236226	0.0727111	-3.24883	0.00115883	0.0278923	0.236226	TBC1D13
ENSG00000113068	1130.45	0.236035	0.0722689	3.26607	0.00109053	0.0276042	0.236035	PFDN1
ENSG00000105221	8030.62	-0.236005	0.0739471	-3.19153	0.00141521	0.0307256	0.236005	AKT2	['HALLMARK_MYOGENESIS', 'HALLMARK_APICAL_JUNCTION', 'HALLMARK_KRAS_SIGNALING_UP']	['REACTOME_VIRAL_INFECTION_PATHWAYS', 'REACTOME_CELLULAR_RESPONSES_TO_STIMULI', 'REACTOME_INFECTIOUS_DISEASE', 'REACTOME_SARS_COV_2_HOST_INTERACTIONS', 'REACTOME_SARS_COV_INFECTIONS', 'REACTOME_SARS_COV_2_INFECTION', 'REACTOME_DEVELOPMENTAL_BIOLOGY', 'HALLMARK_MYOGENESIS', 'HALLMARK_APICAL_JUNCTION', 'HALLMARK_KRAS_SIGNALING_UP']
ENSG00000006715	5953.23	0.235795	0.0621937	3.7913	0.000149863	0.0136794	0.235795	VPS41		['REACTOME_VIRAL_INFECTION_PATHWAYS', 'REACTOME_INFECTIOUS_DISEASE', 'REACTOME_SARS_COV_2_HOST_INTERACTIONS', 'REACTOME_SARS_COV_INFECTIONS', 'REACTOME_SARS_COV_2_INFECTION']
ENSG00000213639	5422.89	0.235673	0.0751847	3.13459	0.00172096	0.0335909	0.235673	PPP1CB		['REACTOME_VIRAL_INFECTION_PATHWAYS', 'REACTOME_INFECTIOUS_DISEASE']
ENSG00000140400	2722.66	-0.23546	0.0771563	-3.05173	0.00227525	0.0379	0.23546	MAN2C1
ENSG00000110514	3078.49	-0.235388	0.0747247	-3.15007	0.0016323	0.0328375	0.235388	MADD	['HALLMARK_APOPTOSIS']
ENSG00000147130	1954.46	-0.235035	0.0744895	-3.15528	0.00160343	0.0326847	0.235035	ZMYM3
ENSG00000198612	1980.07	0.234735	0.0708625	3.31254	0.00092452	0.0262045	0.234735	COPS8
ENSG00000107929	3387.21	-0.234666	0.0705709	-3.32525	0.000883404	0.0258153	0.234666	LARP4B
ENSG00000092199	20741.7	0.234569	0.0737881	3.17896	0.00147806	0.0314548	0.234569	HNRNPC	['HALLMARK_MYC_TARGETS_V1']	['REACTOME_METABOLISM_OF_RNA', 'HALLMARK_MYC_TARGETS_V1']
ENSG00000130254	1677.81	-0.234439	0.0734064	-3.19371	0.00140457	0.0305727	0.234439	SAFB2
ENSG00000153214	1760.55	0.233555	0.0769079	3.03681	0.00239095	0.0388827	0.233555	TMEM87B
ENSG00000141027	12392.9	-0.232735	0.0756507	-3.07644	0.00209488	0.0365915	0.232735	NCOR1		['REACTOME_VIRAL_INFECTION_PATHWAYS', 'REACTOME_CELLULAR_RESPONSES_TO_STIMULI', 'REACTOME_INFECTIOUS_DISEASE', 'REACTOME_DEVELOPMENTAL_BIOLOGY']
ENSG00000109220	765.2	0.232322	0.0670054	3.46721	0.000525884	0.0210081	0.232322	CHIC2
ENSG00000125962	629.039	0.232094	0.0784849	2.95718	0.00310469	0.0438531	0.232094	ARMCX5
ENSG00000253729	12576.9	-0.23206	0.0786969	-2.94878	0.00319032	0.0445805	0.23206	PRKDC	['HALLMARK_E2F_TARGETS']
ENSG00000179029	260.941	0.231902	0.0775164	2.99164	0.00277479	0.0414532	0.231902	TMEM107
ENSG00000144791	3937.57	-0.23123	0.075732	-3.05327	0.00226363	0.0379	0.23123	LIMD1		['REACTOME_CELLULAR_RESPONSES_TO_STIMULI']
ENSG00000164008	334.989	-0.230826	0.0718876	-3.21093	0.00132305	0.0297915	0.230826	C1orf50
ENSG00000181090	3279.53	-0.230418	0.0767264	-3.00311	0.00267234	0.0406185	0.230418	EHMT1		['REACTOME_CELLULAR_RESPONSES_TO_STIMULI', 'REACTOME_EPIGENETIC_REGULATION_OF_GENE_EXPRESSION']
ENSG00000133121	1703.1	-0.230102	0.0786075	-2.92722	0.00342005	0.0460473	0.230102	STARD13
ENSG00000068912	4074.49	0.230002	0.0692505	3.32131	0.000895959	0.0259141	0.230002	ERLEC1
ENSG00000163125	3080.65	-0.22999	0.0704501	-3.26458	0.00109628	0.0276042	0.22999	RPRD2
ENSG00000198961	14123.8	0.229717	0.0747026	3.07508	0.00210444	0.0366068	0.229717	PJA2
ENSG00000100354	10897.5	-0.229505	0.0788413	-2.91098	0.003603	0.0475675	0.229505	TNRC6B	['HALLMARK_HEME_METABOLISM']	['REACTOME_CELLULAR_RESPONSES_TO_STIMULI', 'REACTOME_DEVELOPMENTAL_BIOLOGY', 'REACTOME_GENE_SILENCING_BY_RNA', 'HALLMARK_HEME_METABOLISM']
ENSG00000165699	3274.23	-0.22946	0.0666394	-3.44331	0.000574646	0.0220861	0.22946	TSC1	['HALLMARK_MITOTIC_SPINDLE', 'HALLMARK_APICAL_JUNCTION']
ENSG00000108406	2260.36	0.229427	0.0647205	3.5449	0.000392767	0.0185663	0.229427	DHX40
ENSG00000164031	2746.65	0.229234	0.0769661	2.97838	0.00289781	0.0421947	0.229234	DNAJB14
ENSG00000171311	1022.12	0.228264	0.076614	2.97941	0.00288806	0.042125	0.228264	EXOSC1	['HALLMARK_UNFOLDED_PROTEIN_RESPONSE']	['REACTOME_RRNA_PROCESSING', 'REACTOME_METABOLISM_OF_RNA', 'REACTOME_CELLULAR_RESPONSES_TO_STIMULI', 'HALLMARK_UNFOLDED_PROTEIN_RESPONSE']
ENSG00000120688	1098.62	0.228018	0.0724743	3.14618	0.00165416	0.0331051	0.228018	WBP4		['REACTOME_METABOLISM_OF_RNA']
ENSG00000178988	3769.31	0.227599	0.0761732	2.98792	0.00280887	0.0416405	0.227599	MRFAP1L1
ENSG00000132406	527.731	0.227171	0.074258	3.05921	0.0022192	0.0376345	0.227171	TMEM128
ENSG00000108039	3014.99	0.2271	0.0617992	3.6748	0.000238033	0.0153662	0.2271	XPNPEP1	['HALLMARK_COMPLEMENT', 'HALLMARK_HYPOXIA']
ENSG00000101558	7057.26	0.227081	0.0736756	3.08217	0.00205496	0.0361544	0.227081	VAPA	['HALLMARK_ANDROGEN_RESPONSE']
ENSG00000136699	1566.91	-0.226615	0.0609042	-3.72084	0.000198559	0.0146982	0.226615	SMPD4
ENSG00000163807	2927	0.226419	0.0742132	3.05092	0.00228141	0.0379	0.226419	KIAA1143
ENSG00000121542	877.054	0.226243	0.0696327	3.2491	0.00115773	0.0278923	0.226243	SEC22A
ENSG00000141376	2274.88	-0.225637	0.0662179	-3.40749	0.000655634	0.0231096	0.225637	BCAS3
ENSG00000106344	1677.82	-0.225632	0.0671308	-3.36107	0.000776401	0.0249996	0.225632	RBM28		['REACTOME_RRNA_PROCESSING', 'REACTOME_METABOLISM_OF_RNA']
ENSG00000188021	1644.73	-0.225583	0.0779919	-2.89239	0.00382324	0.0491377	0.225583	UBQLN2
ENSG00000110931	4280.66	-0.225182	0.0525535	-4.28482	1.82884e-05	0.0067614	0.225182	CAMKK2	['HALLMARK_ANDROGEN_RESPONSE']
ENSG00000196591	2098.13	0.224883	0.0676486	3.32428	0.00088646	0.0258153	0.224883	HDAC2	['HALLMARK_MYC_TARGETS_V1', 'HALLMARK_WNT_BETA_CATENIN_SIGNALING']	['REACTOME_VIRAL_INFECTION_PATHWAYS', 'REACTOME_INFECTIOUS_DISEASE', 'REACTOME_SARS_COV_INFECTIONS', 'REACTOME_DEVELOPMENTAL_BIOLOGY', 'REACTOME_NERVOUS_SYSTEM_DEVELOPMENT', 'REACTOME_EPIGENETIC_REGULATION_OF_GENE_EXPRESSION', 'HALLMARK_MYC_TARGETS_V1', 'HALLMARK_WNT_BETA_CATENIN_SIGNALING']
ENSG00000183530	5478.3	-0.224615	0.0643357	-3.49129	0.000480689	0.0198141	0.224615	PRR14L
ENSG00000050405	3014.92	0.224221	0.077624	2.88855	0.00387024	0.0492941	0.224221	LIMA1	['HALLMARK_APICAL_JUNCTION']
ENSG00000110696	7554.1	0.223438	0.0764256	2.9236	0.00346014	0.0462933	0.223438	C11orf58
ENSG00000150764	2119.37	0.223094	0.069159	3.22581	0.00125616	0.0292955	0.223094	DIXDC1
ENSG00000151148	3252.55	-0.223045	0.0555816	-4.01292	5.99717e-05	0.00955334	0.223045	UBE3B
ENSG00000143622	1581.13	0.222691	0.0621224	3.58471	0.00033745	0.0175251	0.222691	RIT1	['HALLMARK_PI3K_AKT_MTOR_SIGNALING', 'HALLMARK_MTORC1_SIGNALING', 'HALLMARK_MYOGENESIS']
ENSG00000198690	2736.92	-0.222685	0.0712007	-3.12757	0.0017626	0.0339291	0.222685	FAN1
ENSG00000100982	912.793	-0.222567	0.0685352	-3.24749	0.00116429	0.0278923	0.222567	PCIF1
ENSG00000165671	8971.77	-0.222346	0.0514625	-4.32055	1.55644e-05	0.00629173	0.222346	NSD1
ENSG00000065534	19792.5	-0.222312	0.0756847	-2.93734	0.00331036	0.0453252	0.222312	MYLK	['HALLMARK_EPITHELIAL_MESENCHYMAL_TRANSITION', 'HALLMARK_ADIPOGENESIS', 'HALLMARK_MYOGENESIS']
ENSG00000065883	5108.12	-0.221741	0.0689164	-3.21754	0.00129296	0.029618	0.221741	CDK13	['HALLMARK_UV_RESPONSE_DN']
ENSG00000114867	23053.8	-0.221622	0.0760107	-2.91567	0.00354923	0.0471456	0.221622	EIF4G1	['HALLMARK_UNFOLDED_PROTEIN_RESPONSE']	['REACTOME_EUKARYOTIC_TRANSLATION_INITIATION', 'REACTOME_NONSENSE_MEDIATED_DECAY_NMD', 'REACTOME_METABOLISM_OF_RNA', 'REACTOME_REGULATION_OF_EXPRESSION_OF_SLITS_AND_ROBOS', 'REACTOME_TRANSLATION', 'REACTOME_SIGNALING_BY_ROBO_RECEPTORS', 'REACTOME_ACTIVATION_OF_THE_MRNA_UPON_BINDING_OF_THE_CAP_BINDING_COMPLEX_AND_EIFS_AND_SUBSEQUENT_BINDING_TO_43S', 'REACTOME_DEVELOPMENTAL_BIOLOGY', 'REACTOME_NERV…
ENSG00000115091	9356.94	0.221356	0.075842	2.91865	0.00351554	0.0468133	0.221356	ACTR3	['HALLMARK_PI3K_AKT_MTOR_SIGNALING', 'HALLMARK_MTORC1_SIGNALING']	['REACTOME_INFECTIOUS_DISEASE', 'REACTOME_DEVELOPMENTAL_BIOLOGY', 'REACTOME_NERVOUS_SYSTEM_DEVELOPMENT', 'HALLMARK_PI3K_AKT_MTOR_SIGNALING', 'HALLMARK_MTORC1_SIGNALING']
ENSG00000177432	229.187	0.220453	0.0574828	3.83511	0.00012551	0.012567	0.220453	NAP1L5
ENSG00000181038	683.296	0.219303	0.0759393	2.88787	0.00387862	0.0493567	0.219303	METTL23		['REACTOME_DEVELOPMENTAL_BIOLOGY']
ENSG00000152219	1631.13	0.219292	0.0751675	2.91737	0.00352994	0.0469681	0.219292	ARL14EP
ENSG00000175215	11686.9	-0.219205	0.0737066	-2.97402	0.00293925	0.0424972	0.219205	CTDSP2		['REACTOME_CELLULAR_RESPONSES_TO_STIMULI']
ENSG00000144028	13925.1	-0.21917	0.064302	-3.40845	0.000653341	0.0231096	0.21917	SNRNP200		['REACTOME_METABOLISM_OF_RNA']
ENSG00000137221	729.622	-0.218855	0.0697844	-3.13617	0.00171172	0.0335198	0.218855	TJAP1
ENSG00000132780	2903.79	-0.218791	0.0617099	-3.54549	0.000391891	0.0185663	0.218791	NASP	['HALLMARK_GLYCOLYSIS', 'HALLMARK_E2F_TARGETS', 'HALLMARK_G2M_CHECKPOINT']
ENSG00000197265	1232.67	0.21864	0.0651168	3.35766	0.000786044	0.0249996	0.21864	GTF2E2		['REACTOME_VIRAL_INFECTION_PATHWAYS', 'REACTOME_INFECTIOUS_DISEASE']
ENSG00000152359	468.288	0.218489	0.0758497	2.88056	0.00396974	0.049964	0.218489	POC5
ENSG00000174233	1870.77	-0.218484	0.0716046	-3.05125	0.00227889	0.0379	0.218484	ADCY6	['HALLMARK_DNA_REPAIR', 'HALLMARK_ADIPOGENESIS']	['REACTOME_INFECTIOUS_DISEASE', 'HALLMARK_DNA_REPAIR', 'HALLMARK_ADIPOGENESIS']
ENSG00000134899	701.056	-0.217493	0.0666739	-3.26203	0.00110616	0.0276042	0.217493	ERCC5	['HALLMARK_DNA_REPAIR', 'HALLMARK_P53_PATHWAY']
ENSG00000116350	3401.63	-0.217373	0.0650634	-3.34095	0.000834928	0.025522	0.217373	SRSF4		['REACTOME_METABOLISM_OF_RNA']
ENSG00000141424	2709.68	0.217173	0.0742434	2.92515	0.00344292	0.0461357	0.217173	SLC39A6	['HALLMARK_ESTROGEN_RESPONSE_EARLY']
ENSG00000211456	3318.18	0.217103	0.0747207	2.90553	0.0036663	0.0480668	0.217103	SACM1L
ENSG00000186318	2072.71	-0.217031	0.0687473	-3.15694	0.00159435	0.0326847	0.217031	BACE1
ENSG00000112081	7853.76	0.21684	0.0712622	3.04284	0.00234353	0.0386296	0.21684	SRSF3	['HALLMARK_MYC_TARGETS_V1']	['REACTOME_METABOLISM_OF_RNA', 'HALLMARK_MYC_TARGETS_V1']
ENSG00000111144	4000.77	0.216117	0.0707518	3.05457	0.00225381	0.0379	0.216117	LTA4H	['HALLMARK_COMPLEMENT', 'HALLMARK_COAGULATION', 'HALLMARK_MTORC1_SIGNALING']
ENSG00000186187	632.374	-0.216065	0.0636879	-3.39255	0.000692443	0.0237501	0.216065	ZNRF1
ENSG00000080503	11692.1	-0.215788	0.0666375	-3.23823	0.00120272	0.0285591	0.215788	SMARCA2		['REACTOME_DEVELOPMENTAL_BIOLOGY', 'REACTOME_EPIGENETIC_REGULATION_OF_GENE_EXPRESSION']
ENSG00000197296	819.311	-0.215708	0.0721081	-2.99146	0.00277651	0.0414532	0.215708	FITM2
ENSG00000163516	1447.25	-0.215648	0.0734593	-2.93562	0.00332885	0.045377	0.215648	ANKZF1	['HALLMARK_GLYCOLYSIS', 'HALLMARK_HYPOXIA']
ENSG00000047315	6408.43	0.214939	0.0610301	3.52186	0.000428531	0.019096	0.214939	POLR2B		['REACTOME_INFLUENZA_INFECTION', 'REACTOME_METABOLISM_OF_RNA', 'REACTOME_VIRAL_INFECTION_PATHWAYS', 'REACTOME_INFECTIOUS_DISEASE', 'REACTOME_DEVELOPMENTAL_BIOLOGY', 'REACTOME_GENE_SILENCING_BY_RNA']
ENSG00000178913	3949.23	0.214664	0.0573112	3.74558	0.00017998	0.0145538	0.214664	TAF7		['REACTOME_VIRAL_INFECTION_PATHWAYS', 'REACTOME_INFECTIOUS_DISEASE']
ENSG00000080802	1618.4	-0.213816	0.0641595	-3.33256	0.000860506	0.0258121	0.213816	CNOT4	['HALLMARK_UNFOLDED_PROTEIN_RESPONSE']	['REACTOME_METABOLISM_OF_RNA', 'REACTOME_DEVELOPMENTAL_BIOLOGY', 'HALLMARK_UNFOLDED_PROTEIN_RESPONSE']
ENSG00000111875	1260.24	0.213496	0.0689878	3.09469	0.00197015	0.0356191	0.213496	ASF1A	['HALLMARK_E2F_TARGETS']	['REACTOME_CELLULAR_RESPONSES_TO_STIMULI', 'HALLMARK_E2F_TARGETS']
ENSG00000119707	4726.55	-0.213332	0.0671132	-3.17869	0.00147943	0.0314548	0.213332	RBM25		['REACTOME_METABOLISM_OF_RNA']
ENSG00000175662	1944.97	-0.21323	0.0724664	-2.94247	0.00325601	0.0450807	0.21323	TOM1L2
ENSG00000154473	3697.31	0.213132	0.0718533	2.96621	0.00301492	0.0430869	0.213132	BUB3	['HALLMARK_MYC_TARGETS_V1', 'HALLMARK_G2M_CHECKPOINT']
ENSG00000083312	9553.39	0.212632	0.0662706	3.20854	0.0013341	0.0299212	0.212632	TNPO1		['REACTOME_METABOLISM_OF_RNA']
ENSG00000101343	3125.28	0.212497	0.0693159	3.06564	0.00217207	0.0371748	0.212497	CRNKL1		['REACTOME_METABOLISM_OF_RNA']
ENSG00000153147	6737.42	0.212318	0.0618465	3.43298	0.000596986	0.0225376	0.212318	SMARCA5		['REACTOME_EPIGENETIC_REGULATION_OF_GENE_EXPRESSION']
ENSG00000119688	2511.75	-0.212296	0.063141	-3.36226	0.000773086	0.0249996	0.212296	ABCD4
ENSG00000164252	931.123	0.212127	0.0587043	3.61347	0.000302121	0.0167628	0.212127	AGGF1	['HALLMARK_UV_RESPONSE_DN']
ENSG00000178921	1259.09	-0.211694	0.0677559	-3.12436	0.0017819	0.0339922	0.211694	PFAS
ENSG00000110107	2836.98	-0.211152	0.0593815	-3.55585	0.000376754	0.0182758	0.211152	PRPF19		['REACTOME_METABOLISM_OF_RNA']
ENSG00000164323	3399.69	0.211142	0.0681929	3.09625	0.00195985	0.0356191	0.211142	CFAP97
ENSG00000010219	599.108	0.211097	0.0665978	3.16973	0.00152583	0.0320749	0.211097	DYRK4
ENSG00000163510	1868.46	0.210906	0.0680487	3.09935	0.00193947	0.0354832	0.210906	CWC22		['REACTOME_METABOLISM_OF_RNA']
ENSG00000122390	1577.72	-0.210859	0.0697296	-3.02395	0.00249501	0.03929	0.210859	NAA60
ENSG00000133895	1144.08	-0.210784	0.0670184	-3.14517	0.0016599	0.0331051	0.210784	MEN1		['REACTOME_EPIGENETIC_REGULATION_OF_GENE_EXPRESSION']
ENSG00000100325	2663.77	-0.210094	0.059001	-3.56085	0.000369649	0.0180862	0.210094	ASCC2
ENSG00000130764	1934.32	-0.209314	0.0571116	-3.66501	0.00024733	0.0157272	0.209314	LRRC47
ENSG00000103657	15341.6	-0.208987	0.0689089	-3.03281	0.00242291	0.0391731	0.208987	HERC1
ENSG00000162408	1584.03	-0.208504	0.058406	-3.56991	0.000357101	0.0178863	0.208504	NOL9		['REACTOME_RRNA_PROCESSING', 'REACTOME_METABOLISM_OF_RNA']
ENSG00000136628	8822.15	0.208129	0.0710798	2.92811	0.00341034	0.045953	0.208129	EPRS1	['HALLMARK_MYC_TARGETS_V1', 'HALLMARK_MTORC1_SIGNALING']	['REACTOME_SELENOAMINO_ACID_METABOLISM', 'REACTOME_METABOLISM_OF_RNA', 'REACTOME_TRANSLATION', 'REACTOME_DEVELOPMENTAL_BIOLOGY', 'REACTOME_METABOLISM_OF_AMINO_ACIDS_AND_DERIVATIVES', 'HALLMARK_MYC_TARGETS_V1', 'HALLMARK_MTORC1_SIGNALING']
ENSG00000143324	2471.07	0.207735	0.0587506	3.53588	0.000406413	0.018646	0.207735	XPR1
ENSG00000197818	1589.88	-0.207278	0.0716371	-2.89345	0.00381036	0.0490837	0.207278	SLC9A8
ENSG00000179454	1586.92	0.206829	0.0629436	3.28594	0.00101644	0.026973	0.206829	KLHL28
ENSG00000197892	5455.96	-0.206812	0.0680139	-3.04073	0.00236009	0.0388212	0.206812	KIF13B	['HALLMARK_P53_PATHWAY']
ENSG00000148843	3424.14	-0.20621	0.0535696	-3.84938	0.000118418	0.0123587	0.20621	PDCD11		['REACTOME_RRNA_PROCESSING', 'REACTOME_METABOLISM_OF_RNA']
ENSG00000165102	3222.15	-0.20553	0.0588667	-3.49144	0.000480419	0.0198141	0.20553	HGSNAT
ENSG00000109756	8544.26	-0.204273	0.06729	-3.03571	0.00239972	0.0389287	0.204273	RAPGEF2
ENSG00000167378	2326.75	-0.204192	0.0688653	-2.9651	0.00302588	0.0431346	0.204192	IRGQ
ENSG00000182934	10396.2	-0.204036	0.0671823	-3.03705	0.00238906	0.0388827	0.204036	SRPRA	['HALLMARK_UNFOLDED_PROTEIN_RESPONSE']	['REACTOME_SRP_DEPENDENT_COTRANSLATIONAL_PROTEIN_TARGETING_TO_MEMBRANE', 'REACTOME_TRANSLATION', 'REACTOME_CELLULAR_RESPONSES_TO_STIMULI', 'HALLMARK_UNFOLDED_PROTEIN_RESPONSE']
ENSG00000132394	737.807	-0.203791	0.0665071	-3.0642	0.00218256	0.0372995	0.203791	EEFSEC		['REACTOME_SELENOAMINO_ACID_METABOLISM', 'REACTOME_METABOLISM_OF_AMINO_ACIDS_AND_DERIVATIVES']
ENSG00000103319	2378.09	-0.203411	0.0648964	-3.13439	0.00172213	0.0335909	0.203411	EEF2K
ENSG00000129315	3814.09	0.203091	0.0607936	3.34066	0.000835802	0.025522	0.203091	CCNT1	['HALLMARK_G2M_CHECKPOINT']	['REACTOME_VIRAL_INFECTION_PATHWAYS', 'REACTOME_INFECTIOUS_DISEASE', 'HALLMARK_G2M_CHECKPOINT']
ENSG00000133612	1822.67	-0.202432	0.0589831	-3.43204	0.000599056	0.0225424	0.202432	AGAP3
ENSG00000111877	1321.36	-0.201137	0.0634826	-3.16838	0.00153293	0.0320914	0.201137	MCM9
ENSG00000180182	2812.44	-0.20105	0.0658354	-3.05383	0.0022594	0.0379	0.20105	MED14		['REACTOME_VIRAL_INFECTION_PATHWAYS', 'REACTOME_INFECTIOUS_DISEASE', 'REACTOME_DEVELOPMENTAL_BIOLOGY']
ENSG00000259431	294.18	-0.200851	0.0657134	-3.05647	0.00223957	0.0377966	0.200851	THTPA
ENSG00000133226	3301.81	-0.200547	0.0673659	-2.97698	0.00291102	0.0422903	0.200547	SRRM1		['REACTOME_METABOLISM_OF_RNA']
ENSG00000078061	3575.48	-0.200324	0.0674325	-2.97073	0.0029709	0.042699	0.200324	ARAF	['HALLMARK_ADIPOGENESIS']
ENSG00000160803	1612.11	-0.200202	0.0647112	-3.09378	0.00197627	0.0356191	0.200202	UBQLN4
ENSG00000028203	4008.25	0.200055	0.0580557	3.44591	0.000569134	0.0220666	0.200055	VEZT
ENSG00000089154	8170.19	-0.199568	0.0519027	-3.84504	0.000120535	0.0123587	0.199568	GCN1		['REACTOME_RESPONSE_OF_EIF2AK4_GCN2_TO_AMINO_ACID_DEFICIENCY', 'REACTOME_CELLULAR_RESPONSE_TO_STARVATION', 'REACTOME_CELLULAR_RESPONSES_TO_STIMULI']
ENSG00000155275	796.54	-0.199407	0.0613904	-3.24819	0.00116142	0.0278923	0.199407	TRMT44		['REACTOME_METABOLISM_OF_RNA']
ENSG00000185722	6088.46	-0.199222	0.0649622	-3.06674	0.00216407	0.0371128	0.199222	ANKFY1
ENSG00000197912	5165.79	-0.19905	0.0657993	-3.0251	0.00248549	0.03929	0.19905	SPG7
ENSG00000168795	1751.68	-0.198579	0.0581912	-3.41252	0.000643646	0.0230059	0.198579	ZBTB5
ENSG00000119650	828.677	0.198114	0.064035	3.09384	0.00197583	0.0356191	0.198114	IFT43
ENSG00000109111	7518.19	-0.197785	0.0509945	-3.87856	0.000105078	0.0118935	0.197785	SUPT6H
ENSG00000091157	3177.07	-0.197609	0.0567148	-3.48426	0.000493506	0.0200929	0.197609	WDR7
ENSG00000157212	809.473	-0.197544	0.059988	-3.29305	0.000991062	0.026841	0.197544	PAXIP1	['HALLMARK_GLYCOLYSIS']	['REACTOME_DEVELOPMENTAL_BIOLOGY', 'REACTOME_EPIGENETIC_REGULATION_OF_GENE_EXPRESSION', 'HALLMARK_GLYCOLYSIS']
ENSG00000115561	1894.57	0.196991	0.0550872	3.57599	0.00034891	0.0178428	0.196991	CHMP3		['REACTOME_VIRAL_INFECTION_PATHWAYS', 'REACTOME_INFECTIOUS_DISEASE', 'REACTOME_SARS_COV_1_INFECTION', 'REACTOME_SARS_COV_INFECTIONS', 'REACTOME_SARS_COV_2_INFECTION']
ENSG00000173120	6297.69	-0.196628	0.0637831	-3.08276	0.00205088	0.0361544	0.196628	KDM2A
ENSG00000178252	3598.33	-0.196526	0.0542451	-3.62293	0.000291284	0.0164909	0.196526	WDR6
ENSG00000143379	2385.47	-0.196307	0.0471849	-4.16038	3.17718e-05	0.00737236	0.196307	SETDB1		['REACTOME_EPIGENETIC_REGULATION_OF_GENE_EXPRESSION']
ENSG00000130714	1563.51	-0.195649	0.0649673	-3.0115	0.00259957	0.0399429	0.195649	POMT1
ENSG00000149657	1324.55	-0.195252	0.0570057	-3.42514	0.000614487	0.0225817	0.195252	LSM14B
ENSG00000047056	1738.52	-0.195171	0.0474451	-4.11362	3.89504e-05	0.00806464	0.195171	WDR37	['HALLMARK_UV_RESPONSE_DN']
ENSG00000140396	11107.8	-0.194661	0.0596046	-3.26587	0.00109128	0.0276042	0.194661	NCOA2		['REACTOME_CELLULAR_RESPONSES_TO_STIMULI', 'REACTOME_DEVELOPMENTAL_BIOLOGY']
ENSG00000155868	683.508	0.194574	0.055087	3.53213	0.000412229	0.0187134	0.194574	MED7		['REACTOME_VIRAL_INFECTION_PATHWAYS', 'REACTOME_INFECTIOUS_DISEASE', 'REACTOME_DEVELOPMENTAL_BIOLOGY']
ENSG00000103248	642.3	-0.192983	0.0591371	-3.26332	0.00110117	0.0276042	0.192983	MTHFSD
ENSG00000092847	4143.11	-0.192585	0.0598595	-3.21729	0.00129409	0.029618	0.192585	AGO1		['REACTOME_CELLULAR_RESPONSES_TO_STIMULI', 'REACTOME_DEVELOPMENTAL_BIOLOGY', 'REACTOME_GENE_SILENCING_BY_RNA']
ENSG00000103769	4629.36	0.192536	0.0602255	3.19692	0.00138903	0.0304296	0.192536	RAB11A
ENSG00000127946	3617.76	-0.19252	0.0600302	-3.20705	0.00134103	0.0299973	0.19252	HIP1
ENSG00000052749	773.417	-0.191553	0.0655746	-2.92114	0.00348751	0.0465861	0.191553	RRP12	['HALLMARK_ESTROGEN_RESPONSE_EARLY', 'HALLMARK_MYC_TARGETS_V2', 'HALLMARK_ANDROGEN_RESPONSE']
ENSG00000114473	539.407	0.191552	0.0631435	3.03359	0.0024166	0.0391125	0.191552	IQCG
ENSG00000149177	9667.51	-0.191283	0.0615981	-3.10534	0.0019006	0.0352275	0.191283	PTPRJ	['HALLMARK_KRAS_SIGNALING_DN']
ENSG00000186625	679.573	0.190202	0.0584687	3.25305	0.00114173	0.0278911	0.190202	KATNA1	['HALLMARK_MITOTIC_SPINDLE', 'HALLMARK_G2M_CHECKPOINT']
ENSG00000143889	1650.5	0.190087	0.0580886	3.27236	0.00106655	0.027312	0.190087	HNRNPLL
ENSG00000132405	2935.55	-0.189972	0.0629951	-3.01567	0.0025641	0.0397454	0.189972	TBC1D14
ENSG00000119402	6725.19	-0.189824	0.0540388	-3.51274	0.000443518	0.0192313	0.189824	FBXW2
ENSG00000157014	727.22	-0.189768	0.0634531	-2.99068	0.00278358	0.0414922	0.189768	TATDN2	['HALLMARK_UNFOLDED_PROTEIN_RESPONSE']	['REACTOME_CELLULAR_RESPONSES_TO_STIMULI', 'HALLMARK_UNFOLDED_PROTEIN_RESPONSE']
ENSG00000171827	850.373	0.189579	0.0583143	3.25098	0.00115008	0.0278923	0.189579	ZNF570
ENSG00000197226	9469.6	-0.189271	0.0641502	-2.95044	0.0031732	0.0444854	0.189271	TBC1D9B
ENSG00000135870	5335.92	-0.188885	0.0588576	-3.20918	0.00133115	0.0299212	0.188885	RC3H1
ENSG00000132604	1029.26	-0.188811	0.0491428	-3.84208	0.000121996	0.0124027	0.188811	TERF2		['REACTOME_CELLULAR_RESPONSES_TO_STIMULI']
ENSG00000099810	1750.89	-0.188576	0.056716	-3.32492	0.000884428	0.0258153	0.188576	MTAP		['REACTOME_METABOLISM_OF_AMINO_ACIDS_AND_DERIVATIVES']
ENSG00000188786	1474.36	-0.188496	0.0632008	-2.9825	0.00285904	0.0419744	0.188496	MTF1		['REACTOME_CELLULAR_RESPONSES_TO_STIMULI']
ENSG00000148606	2196.85	-0.188275	0.0512023	-3.67709	0.000235911	0.0153662	0.188275	POLR3A
ENSG00000126746	642.143	-0.188118	0.0599588	-3.13745	0.00170424	0.0334118	0.188118	ZNF384
ENSG00000125843	798.63	-0.187651	0.0621055	-3.02148	0.00251542	0.03929	0.187651	AP5S1
ENSG00000130856	1679.99	-0.187245	0.0570255	-3.28354	0.00102513	0.0270121	0.187245	ZNF236
ENSG00000141425	3117.28	0.187077	0.0610759	3.06303	0.00219106	0.0373621	0.187077	RPRD1A
ENSG00000173757	4786.11	-0.187004	0.0590029	-3.1694	0.00152753	0.0320749	0.187004	STAT5B
ENSG00000166685	1288.48	-0.186833	0.056345	-3.31587	0.000913589	0.0260925	0.186833	COG1
ENSG00000111961	2888.61	-0.186426	0.061501	-3.03128	0.00243522	0.0391731	0.186426	SASH1
ENSG00000198176	1818.29	-0.185535	0.0524238	-3.53914	0.00040144	0.018646	0.185535	TFDP1	['HALLMARK_MYC_TARGETS_V1', 'HALLMARK_G2M_CHECKPOINT']	['REACTOME_CELLULAR_RESPONSES_TO_STIMULI', 'REACTOME_DEVELOPMENTAL_BIOLOGY', 'HALLMARK_MYC_TARGETS_V1', 'HALLMARK_G2M_CHECKPOINT']
ENSG00000186716	2974	-0.184988	0.0616523	-3.0005	0.00269533	0.0407855	0.184988	BCR	['HALLMARK_MITOTIC_SPINDLE']
ENSG00000172046	3711.81	-0.184511	0.0459647	-4.01419	5.96493e-05	0.00955334	0.184511	USP19
ENSG00000136504	3025.92	-0.18377	0.0534859	-3.43586	0.000590678	0.0225254	0.18377	KAT7
ENSG00000103043	1753.96	-0.183699	0.0537925	-3.41495	0.00063794	0.0229774	0.183699	VAC14
ENSG00000103111	2306.1	-0.183635	0.0491954	-3.73277	0.000189386	0.0145538	0.183635	MON1B
ENSG00000204160	1316.62	-0.183594	0.0590349	-3.10993	0.00187133	0.0350577	0.183594	ZDHHC18
ENSG00000151502	3389.98	-0.183	0.0570305	-3.20881	0.00133286	0.0299212	0.183	VPS26B
ENSG00000254004	1735.26	0.182346	0.0611249	2.98318	0.00285274	0.0419341	0.182346	ZNF260
ENSG00000102870	1346.32	-0.182336	0.0622472	-2.92923	0.00339805	0.0458601	0.182336	ZNF629
ENSG00000169375	3746.75	-0.182285	0.0536933	-3.39494	0.000686444	0.0236399	0.182285	SIN3A		['REACTOME_CELLULAR_RESPONSES_TO_STIMULI', 'REACTOME_DEVELOPMENTAL_BIOLOGY', 'REACTOME_EPIGENETIC_REGULATION_OF_GENE_EXPRESSION']
ENSG00000196646	1076.39	0.182148	0.0606775	3.0019	0.00268296	0.0407179	0.182148	ZNF136		['REACTOME_EPIGENETIC_REGULATION_OF_GENE_EXPRESSION']
ENSG00000101868	1328.7	-0.18198	0.0619439	-2.93782	0.00330526	0.0453252	0.18198	POLA1	['HALLMARK_DNA_REPAIR']
ENSG00000150455	861.974	-0.181948	0.0557765	-3.26208	0.00110596	0.0276042	0.181948	TIRAP
ENSG00000122550	1150.23	0.181845	0.0577231	3.1503	0.00163104	0.0328375	0.181845	KLHL7
ENSG00000135845	1207.58	0.181296	0.054503	3.32634	0.00087994	0.0258153	0.181296	PIGC
ENSG00000107863	6427.64	-0.181012	0.0481368	-3.76036	0.000169669	0.0143556	0.181012	ARHGAP21
ENSG00000170100	690.488	-0.180907	0.0625066	-2.89422	0.00380107	0.0490123	0.180907	ZNF778		['REACTOME_EPIGENETIC_REGULATION_OF_GENE_EXPRESSION']
ENSG00000186532	1278.65	-0.179394	0.0426591	-4.20528	2.60762e-05	0.00737236	0.179394	SMYD4
ENSG00000125485	808.666	-0.179391	0.0513459	-3.49378	0.000476238	0.0198141	0.179391	DDX31
ENSG00000090615	6231.99	-0.178352	0.0608219	-2.93236	0.00336394	0.045581	0.178352	GOLGA3
ENSG00000168924	2469.74	-0.178028	0.0498904	-3.56838	0.00035919	0.0179281	0.178028	LETM1
ENSG00000117360	2235.12	-0.177393	0.0559499	-3.17056	0.00152143	0.0320749	0.177393	PRPF3	['HALLMARK_UV_RESPONSE_UP']	['REACTOME_METABOLISM_OF_RNA', 'HALLMARK_UV_RESPONSE_UP']
ENSG00000128908	3310.28	-0.177158	0.0487859	-3.63135	0.000281947	0.0162513	0.177158	INO80
ENSG00000168612	605.462	-0.176836	0.0582002	-3.0384	0.00237838	0.0388827	0.176836	ZSWIM1
ENSG00000118197	1016.76	0.176566	0.054372	3.24737	0.00116478	0.0278923	0.176566	DDX59
ENSG00000176715	1695.78	-0.176316	0.0610045	-2.89022	0.00384976	0.0492549	0.176316	ACSF3
ENSG00000177302	1934.64	-0.17631	0.0440098	-4.00616	6.17143e-05	0.00961271	0.17631	TOP3A
ENSG00000121644	1837.13	0.176308	0.0601823	2.92958	0.00339425	0.0458601	0.176308	DESI2
ENSG00000005156	1778.61	-0.175715	0.0539731	-3.25559	0.00113155	0.0278603	0.175715	LIG3	['HALLMARK_G2M_CHECKPOINT']
ENSG00000165282	2393.28	-0.175541	0.0555415	-3.16053	0.00157482	0.032456	0.175541	PIGO
ENSG00000008838	2085.61	-0.175245	0.0513324	-3.41392	0.000640347	0.0229774	0.175245	MED24	['HALLMARK_GLYCOLYSIS', 'HALLMARK_ESTROGEN_RESPONSE_EARLY']	['REACTOME_VIRAL_INFECTION_PATHWAYS', 'REACTOME_INFECTIOUS_DISEASE', 'REACTOME_DEVELOPMENTAL_BIOLOGY', 'HALLMARK_GLYCOLYSIS', 'HALLMARK_ESTROGEN_RESPONSE_EARLY']
ENSG00000171150	1343.19	0.175111	0.0559825	3.12796	0.00176026	0.0339291	0.175111	SOCS5	['HALLMARK_ALLOGRAFT_REJECTION']
ENSG00000105397	3157.02	-0.175029	0.0592435	-2.9544	0.00313277	0.0441762	0.175029	TYK2	['HALLMARK_IL6_JAK_STAT3_SIGNALING']	['REACTOME_VIRAL_INFECTION_PATHWAYS', 'REACTOME_INFECTIOUS_DISEASE', 'REACTOME_SARS_COV_2_HOST_INTERACTIONS', 'REACTOME_SARS_COV_INFECTIONS', 'REACTOME_SARS_COV_2_INFECTION', 'HALLMARK_IL6_JAK_STAT3_SIGNALING']
ENSG00000177873	929.235	-0.174465	0.0530719	-3.28732	0.00101145	0.0269671	0.174465	ZNF619
ENSG00000141644	2472.57	-0.174145	0.0426305	-4.08499	4.40791e-05	0.00839279	0.174145	MBD1
ENSG00000082516	1992.06	-0.173707	0.0459012	-3.78436	0.000154106	0.0138349	0.173707	GEMIN5		['REACTOME_METABOLISM_OF_RNA', 'REACTOME_VIRAL_INFECTION_PATHWAYS', 'REACTOME_INFECTIOUS_DISEASE', 'REACTOME_SARS_COV_2_MODULATES_HOST_TRANSLATION_MACHINERY', 'REACTOME_SARS_COV_2_HOST_INTERACTIONS', 'REACTOME_SARS_COV_INFECTIONS', 'REACTOME_SARS_COV_2_INFECTION']
ENSG00000120942	1319.37	-0.173553	0.0581337	-2.98541	0.00283196	0.0417759	0.173553	UBIAD1
ENSG00000168385	11810	0.173236	0.0530791	3.26374	0.00109951	0.0276042	0.173236	SEPTIN2
ENSG00000166024	1624.52	0.173211	0.0543059	3.18953	0.00142502	0.0307812	0.173211	R3HCC1L
ENSG00000198093	594.719	0.172837	0.0591377	2.92262	0.00347104	0.0464026	0.172837	ZNF649		['REACTOME_EPIGENETIC_REGULATION_OF_GENE_EXPRESSION']
ENSG00000085511	2429.63	-0.172796	0.0504379	-3.42592	0.000612721	0.0225657	0.172796	MAP3K4
ENSG00000048828	8659.14	-0.172445	0.0570567	-3.02235	0.0025082	0.03929	0.172445	FAM120A	['HALLMARK_MYC_TARGETS_V1']
ENSG00000157654	11592.7	-0.171232	0.0549011	-3.11891	0.00181519	0.0344813	0.171232	PALM2AKAP2
ENSG00000162604	1122.18	0.171113	0.0537712	3.18224	0.0014614	0.0312783	0.171113	TM2D1
ENSG00000101407	1952.98	-0.170983	0.0367262	-4.6556	3.23034e-06	0.00486767	0.170983	TTI1
ENSG00000139990	4271.27	-0.170818	0.0497319	-3.43478	0.000593038	0.0225254	0.170818	DCAF5
ENSG00000100697	10198.2	-0.170671	0.0548572	-3.11118	0.0018634	0.0349579	0.170671	DICER1		['REACTOME_DEVELOPMENTAL_BIOLOGY', 'REACTOME_GENE_SILENCING_BY_RNA']
ENSG00000154124	4020.88	-0.170305	0.0584179	-2.91528	0.00355367	0.0471456	0.170305	OTULIN
ENSG00000089022	1925.92	-0.170049	0.0410462	-4.14287	3.42989e-05	0.00746572	0.170049	MAPKAPK5		['REACTOME_CELLULAR_RESPONSES_TO_STIMULI']
ENSG00000223501	2217.36	-0.169532	0.0514662	-3.29404	0.000987595	0.026841	0.169532	VPS52
ENSG00000204634	3959.17	-0.169108	0.0520571	-3.2485	0.00116013	0.0278923	0.169108	TBC1D8
ENSG00000213079	3231.31	-0.16882	0.0511217	-3.30232	0.000958899	0.0265469	0.16882	SCAF8	['HALLMARK_UV_RESPONSE_DN']
ENSG00000111011	4122.59	0.168321	0.0571388	2.94583	0.00322088	0.0447497	0.168321	RSRC2
ENSG00000089597	23079.4	-0.168284	0.055585	-3.0275	0.00246587	0.0392735	0.168284	GANAB		['REACTOME_VIRAL_INFECTION_PATHWAYS', 'REACTOME_INFECTIOUS_DISEASE', 'REACTOME_SARS_COV_1_INFECTION', 'REACTOME_SARS_COV_INFECTIONS', 'REACTOME_SARS_COV_2_INFECTION']
ENSG00000072501	6560.74	-0.168238	0.0468547	-3.59063	0.000329882	0.0173574	0.168238	SMC1A	['HALLMARK_E2F_TARGETS', 'HALLMARK_MITOTIC_SPINDLE', 'HALLMARK_G2M_CHECKPOINT']
ENSG00000168434	818.093	-0.167755	0.0449684	-3.73051	0.000191092	0.0145538	0.167755	COG7
ENSG00000136536	4744.05	0.166844	0.0546615	3.05231	0.00227089	0.0379	0.166844	MARCHF7
ENSG00000107779	2177.67	0.165612	0.054551	3.03591	0.00239808	0.0389287	0.165612	BMPR1A	['HALLMARK_UV_RESPONSE_DN', 'HALLMARK_TGF_BETA_SIGNALING']
ENSG00000144231	2178.01	-0.164722	0.0477449	-3.45005	0.000560477	0.0218774	0.164722	POLR2D	['HALLMARK_DNA_REPAIR']	['REACTOME_INFLUENZA_INFECTION', 'REACTOME_METABOLISM_OF_RNA', 'REACTOME_VIRAL_INFECTION_PATHWAYS', 'REACTOME_INFECTIOUS_DISEASE', 'REACTOME_DEVELOPMENTAL_BIOLOGY', 'REACTOME_GENE_SILENCING_BY_RNA', 'HALLMARK_DNA_REPAIR']
ENSG00000083168	6391.78	-0.164517	0.0543957	-3.02445	0.00249084	0.03929	0.164517	KAT6A
ENSG00000164053	424.133	-0.16383	0.0513412	-3.191	0.00141781	0.0307428	0.16383	ATRIP
ENSG00000126107	2305.56	-0.163643	0.049288	-3.32015	0.000899707	0.0259783	0.163643	HECTD3
ENSG00000140992	2699.9	-0.163043	0.0498714	-3.26926	0.00107829	0.0274593	0.163043	PDPK1		['REACTOME_VIRAL_INFECTION_PATHWAYS', 'REACTOME_INFECTIOUS_DISEASE', 'REACTOME_SARS_COV_1_HOST_INTERACTIONS', 'REACTOME_SARS_COV_2_HOST_INTERACTIONS', 'REACTOME_SARS_COV_1_INFECTION', 'REACTOME_SARS_COV_INFECTIONS', 'REACTOME_SARS_COV_2_INFECTION']
ENSG00000163785	2875.92	0.162799	0.0480304	3.3895	0.000700209	0.0238718	0.162799	RYK
ENSG00000100813	5806.21	-0.161934	0.0545753	-2.96717	0.00300557	0.0430258	0.161934	ACIN1		['REACTOME_METABOLISM_OF_RNA']
ENSG00000137504	2768.02	-0.161611	0.0560921	-2.88118	0.00396193	0.0499374	0.161611	CREBZF
ENSG00000179335	2575.46	-0.161589	0.0534048	-3.02574	0.00248029	0.03929	0.161589	CLK3
ENSG00000160208	2183.04	-0.16152	0.051696	-3.12442	0.00178156	0.0339922	0.16152	RRP1B
ENSG00000100324	1251.96	-0.16147	0.0531445	-3.03832	0.00237902	0.0388827	0.16147	TAB1		['REACTOME_VIRAL_INFECTION_PATHWAYS', 'REACTOME_INFECTIOUS_DISEASE', 'REACTOME_SARS_COV_2_HOST_INTERACTIONS', 'REACTOME_SARS_COV_INFECTIONS', 'REACTOME_SARS_COV_2_INFECTION']
ENSG00000159792	1488.55	-0.160891	0.0540059	-2.97914	0.00289057	0.0421254	0.160891	PSKH1
ENSG00000169180	4544.66	-0.160776	0.0466013	-3.45003	0.000560531	0.0218774	0.160776	XPO6
ENSG00000095319	2064.64	-0.1603	0.0526273	-3.04595	0.00231944	0.038419	0.1603	NUP188		['REACTOME_INFLUENZA_INFECTION', 'REACTOME_METABOLISM_OF_RNA', 'REACTOME_VIRAL_INFECTION_PATHWAYS', 'REACTOME_CELLULAR_RESPONSES_TO_STIMULI', 'REACTOME_INFECTIOUS_DISEASE', 'REACTOME_SARS_COV_2_HOST_INTERACTIONS', 'REACTOME_SARS_COV_INFECTIONS', 'REACTOME_SARS_COV_2_INFECTION', 'REACTOME_GENE_SILENCING_BY_RNA']
ENSG00000180104	2297.72	-0.15993	0.039141	-4.08599	4.38894e-05	0.00839279	0.15993	EXOC3
ENSG00000037637	1639.31	-0.159608	0.0431549	-3.69849	0.000216882	0.0149078	0.159608	FBXO42
ENSG00000099995	4533.31	-0.15873	0.0463123	-3.42739	0.000609419	0.0225424	0.15873	SF3A1	['HALLMARK_MYC_TARGETS_V1']	['REACTOME_METABOLISM_OF_RNA', 'HALLMARK_MYC_TARGETS_V1']
ENSG00000165271	2090.77	-0.158571	0.052987	-2.99263	0.00276581	0.0414457	0.158571	NOL6		['REACTOME_RRNA_PROCESSING', 'REACTOME_METABOLISM_OF_RNA']
ENSG00000175470	1862	-0.157693	0.0518805	-3.03955	0.0023693	0.0388657	0.157693	PPP2R2D
ENSG00000133812	5672.76	-0.157078	0.0543354	-2.8909	0.00384141	0.0492549	0.157078	SBF2
ENSG00000103194	3793.97	-0.156735	0.0459945	-3.40768	0.000655171	0.0231096	0.156735	USP10
ENSG00000167257	785.751	-0.155437	0.0508237	-3.05836	0.00222549	0.0376714	0.155437	RNF214
ENSG00000197024	1299.64	-0.154547	0.046515	-3.32251	0.0008921	0.0258907	0.154547	ZNF398
ENSG00000149658	2100.49	-0.153813	0.0323737	-4.75118	2.02232e-06	0.00464483	0.153813	YTHDF1
ENSG00000177646	2986.68	-0.153002	0.0473175	-3.23351	0.00122278	0.028874	0.153002	ACAD9
ENSG00000011275	3210.71	-0.152316	0.0385245	-3.95375	7.69367e-05	0.010128	0.152316	RNF216
ENSG00000058600	1879.57	-0.152118	0.0406602	-3.7412	0.000183145	0.0145538	0.152118	POLR3E
ENSG00000162775	2484.71	-0.151558	0.0415056	-3.6515	0.000260717	0.0160887	0.151558	RBM15
ENSG00000119321	4437.15	-0.149978	0.0466883	-3.21232	0.00131667	0.0297372	0.149978	FKBP15
ENSG00000132155	5049.97	-0.149945	0.0492325	-3.04564	0.00232184	0.0384213	0.149945	RAF1	['HALLMARK_COMPLEMENT', 'HALLMARK_PI3K_AKT_MTOR_SIGNALING', 'HALLMARK_INFLAMMATORY_RESPONSE']
ENSG00000101452	909.608	-0.149517	0.0482985	-3.09568	0.00196362	0.0356191	0.149517	DHX35		['REACTOME_METABOLISM_OF_RNA']
ENSG00000140455	2115.75	-0.149226	0.0428093	-3.48582	0.000490622	0.0200235	0.149226	USP3
ENSG00000204843	5067.6	-0.14915	0.0480995	-3.10086	0.00192959	0.0354016	0.14915	DCTN1	['HALLMARK_UNFOLDED_PROTEIN_RESPONSE']	['REACTOME_CELLULAR_RESPONSES_TO_STIMULI', 'HALLMARK_UNFOLDED_PROTEIN_RESPONSE']
ENSG00000256771	1094.9	0.148739	0.0514818	2.88915	0.00386281	0.0492941	0.148739	ZNF253
ENSG00000100888	6446.2	-0.147736	0.0509894	-2.89738	0.00376294	0.0486462	0.147736	CHD8
ENSG00000176915	2892.36	-0.147692	0.0427777	-3.45254	0.00055533	0.0218756	0.147692	ANKLE2
ENSG00000140829	2772.79	-0.147388	0.0466402	-3.16011	0.00157711	0.032456	0.147388	DHX38		['REACTOME_METABOLISM_OF_RNA']
ENSG00000120314	1853.48	-0.147033	0.0424028	-3.46753	0.000525273	0.0210081	0.147033	WDR55
ENSG00000011304	5374.06	-0.146795	0.0462967	-3.17075	0.00152047	0.0320749	0.146795	PTBP1		['REACTOME_METABOLISM_OF_RNA']
ENSG00000140521	2949.57	-0.146559	0.0498513	-2.93993	0.00328286	0.0452997	0.146559	POLG
ENSG00000124571	2200.63	-0.146077	0.0373358	-3.91252	9.13364e-05	0.0110553	0.146077	XPO5		['REACTOME_GENE_SILENCING_BY_RNA']
ENSG00000125107	16038.7	-0.145901	0.0434076	-3.36118	0.000776107	0.0249996	0.145901	CNOT1		['REACTOME_METABOLISM_OF_RNA', 'REACTOME_DEVELOPMENTAL_BIOLOGY']
ENSG00000184677	3151.06	-0.145533	0.0501587	-2.90145	0.00371443	0.0482876	0.145533	ZBTB40
ENSG00000198700	4675.01	-0.145495	0.0439625	-3.30952	0.000934567	0.0262474	0.145495	IPO9
ENSG00000164535	1142.6	-0.145405	0.0416383	-3.49209	0.000479252	0.0198141	0.145405	DAGLB
ENSG00000066136	2113.76	-0.144712	0.04849	-2.98437	0.00284161	0.0418066	0.144712	NFYC	['HALLMARK_MTORC1_SIGNALING']	['REACTOME_CELLULAR_RESPONSES_TO_STIMULI', 'HALLMARK_MTORC1_SIGNALING']
ENSG00000143294	1170.98	-0.143983	0.0398369	-3.61432	0.000301139	0.0167628	0.143983	PRCC		['REACTOME_METABOLISM_OF_RNA']
ENSG00000077235	4684.91	-0.143632	0.0478019	-3.00473	0.00265819	0.040476	0.143632	GTF3C1
ENSG00000066654	3904.9	0.143554	0.0487613	2.94402	0.0032398	0.044939	0.143554	THUMPD1		['REACTOME_RRNA_PROCESSING', 'REACTOME_METABOLISM_OF_RNA']
ENSG00000066427	2342.11	0.14337	0.0435365	3.29311	0.000990871	0.026841	0.14337	ATXN3
ENSG00000100296	1635.4	-0.14293	0.0463891	-3.0811	0.00206236	0.0362331	0.14293	THOC5		['REACTOME_METABOLISM_OF_RNA']
ENSG00000137275	4376.65	-0.142678	0.0454192	-3.14135	0.00168171	0.0332614	0.142678	RIPK1	['HALLMARK_PI3K_AKT_MTOR_SIGNALING', 'HALLMARK_INTERFERON_GAMMA_RESPONSE']	['REACTOME_VIRAL_INFECTION_PATHWAYS', 'REACTOME_INFECTIOUS_DISEASE', 'REACTOME_SARS_COV_1_HOST_INTERACTIONS', 'REACTOME_SARS_COV_1_INFECTION', 'REACTOME_SARS_COV_INFECTIONS', 'HALLMARK_PI3K_AKT_MTOR_SIGNALING', 'HALLMARK_INTERFERON_GAMMA_RESPONSE']
ENSG00000007923	2296.39	-0.14231	0.0493427	-2.88412	0.00392514	0.0497321	0.14231	DNAJC11
ENSG00000099942	5905.97	-0.141414	0.043444	-3.25509	0.00113357	0.0278603	0.141414	CRKL
ENSG00000037474	3277.92	-0.141264	0.043418	-3.25358	0.0011396	0.0278792	0.141264	NSUN2		['REACTOME_METABOLISM_OF_RNA']
ENSG00000124789	5082.51	-0.141234	0.0416851	-3.38812	0.000703723	0.0238956	0.141234	NUP153	['HALLMARK_E2F_TARGETS']	['REACTOME_INFLUENZA_INFECTION', 'REACTOME_METABOLISM_OF_RNA', 'REACTOME_VIRAL_INFECTION_PATHWAYS', 'REACTOME_CELLULAR_RESPONSES_TO_STIMULI', 'REACTOME_INFECTIOUS_DISEASE', 'REACTOME_SARS_COV_2_HOST_INTERACTIONS', 'REACTOME_SARS_COV_INFECTIONS', 'REACTOME_SARS_COV_2_INFECTION', 'REACTOME_GENE_SILENCING_BY_RNA', 'HALLMARK_E2F_TARGETS']
ENSG00000130119	2683.68	-0.139896	0.0462066	-3.02762	0.00246488	0.0392735	0.139896	GNL3L
ENSG00000105127	1398.91	-0.139718	0.0453495	-3.08091	0.00206369	0.0362331	0.139718	AKAP8
ENSG00000110344	6504.18	-0.139641	0.043776	-3.1899	0.00142324	0.0307812	0.139641	UBE4A
ENSG00000066117	1682.31	-0.139437	0.0315217	-4.42353	9.71017e-06	0.00599606	0.139437	SMARCD1		['REACTOME_DEVELOPMENTAL_BIOLOGY', 'REACTOME_EPIGENETIC_REGULATION_OF_GENE_EXPRESSION']
ENSG00000145041	2567.91	-0.13913	0.0375933	-3.70092	0.000214821	0.0149078	0.13913	DCAF1
ENSG00000133961	4782.2	-0.137946	0.0438902	-3.14299	0.00167231	0.0332465	0.137946	NUMB	['HALLMARK_WNT_BETA_CATENIN_SIGNALING']	['REACTOME_DEVELOPMENTAL_BIOLOGY', 'REACTOME_NERVOUS_SYSTEM_DEVELOPMENT', 'HALLMARK_WNT_BETA_CATENIN_SIGNALING']
ENSG00000168175	3588.21	-0.137778	0.0411438	-3.34869	0.000811947	0.0252015	0.137778	MAPK1IP1L
ENSG00000145916	1623.06	-0.134873	0.0405225	-3.32835	0.00087361	0.0258153	0.134873	RMND5B
ENSG00000120800	2494.5	-0.134503	0.0462377	-2.90894	0.00362655	0.0476929	0.134503	UTP20	['HALLMARK_MYC_TARGETS_V2']	['REACTOME_RRNA_PROCESSING', 'REACTOME_METABOLISM_OF_RNA', 'HALLMARK_MYC_TARGETS_V2']
ENSG00000064419	4794.71	-0.134173	0.0404448	-3.31742	0.000908514	0.0260925	0.134173	TNPO3
ENSG00000068400	2270.48	-0.13412	0.0448156	-2.9927	0.00276521	0.0414457	0.13412	GRIPAP1
ENSG00000154144	1641.77	-0.133243	0.0452038	-2.9476	0.00320251	0.0446772	0.133243	TBRG1
ENSG00000103496	1246.99	-0.131687	0.0428318	-3.07451	0.00210846	0.0366068	0.131687	STX4	['HALLMARK_COMPLEMENT', 'HALLMARK_APICAL_JUNCTION']
ENSG00000140718	3519.02	-0.131658	0.0443205	-2.97058	0.00297235	0.042699	0.131658	FTO
ENSG00000063601	1760.76	-0.131551	0.0411208	-3.19914	0.0013784	0.0303277	0.131551	MTMR1
ENSG00000132128	3161.17	-0.131258	0.0434721	-3.01936	0.00253311	0.0393838	0.131258	LRRC41
ENSG00000125484	2340.51	-0.13084	0.0397319	-3.29307	0.000990985	0.026841	0.13084	GTF3C4
ENSG00000065029	1477.38	-0.130696	0.0443576	-2.94643	0.00321468	0.0447451	0.130696	ZNF76
ENSG00000160917	778.975	-0.130292	0.041682	-3.12586	0.00177289	0.0339922	0.130292	CPSF4		['REACTOME_INFLUENZA_INFECTION', 'REACTOME_METABOLISM_OF_RNA', 'REACTOME_VIRAL_INFECTION_PATHWAYS', 'REACTOME_INFECTIOUS_DISEASE']
ENSG00000143319	1393.18	-0.129829	0.0435473	-2.98134	0.00286991	0.0420045	0.129829	ISG20L2	['HALLMARK_ESTROGEN_RESPONSE_EARLY']	['REACTOME_RRNA_PROCESSING', 'REACTOME_METABOLISM_OF_RNA', 'HALLMARK_ESTROGEN_RESPONSE_EARLY']
ENSG00000125633	3089.17	-0.128406	0.0382707	-3.35519	0.000793093	0.0249996	0.128406	CCDC93
ENSG00000165219	5031.15	-0.127561	0.0426342	-2.99198	0.00277176	0.0414532	0.127561	GAPVD1	['HALLMARK_HEME_METABOLISM']
ENSG00000115207	1342.53	-0.127556	0.0424616	-3.00404	0.00266422	0.0405314	0.127556	GTF3C2
ENSG00000177479	3653.66	-0.122633	0.0294905	-4.15839	3.20493e-05	0.00737236	0.122633	ARIH2
ENSG00000127483	6978.59	-0.121706	0.0419304	-2.90258	0.00370103	0.0482474	0.121706	HP1BP3
ENSG00000084463	3334.57	-0.119383	0.0406165	-2.93927	0.00328982	0.0452997	0.119383	WBP11		['REACTOME_METABOLISM_OF_RNA']
ENSG00000110713	9085.86	-0.117131	0.0361221	-3.24263	0.00118432	0.0282408	0.117131	NUP98	['HALLMARK_G2M_CHECKPOINT']	['REACTOME_INFLUENZA_INFECTION', 'REACTOME_METABOLISM_OF_RNA', 'REACTOME_VIRAL_INFECTION_PATHWAYS', 'REACTOME_CELLULAR_RESPONSES_TO_STIMULI', 'REACTOME_INFECTIOUS_DISEASE', 'REACTOME_SARS_COV_2_HOST_INTERACTIONS', 'REACTOME_SARS_COV_INFECTIONS', 'REACTOME_SARS_COV_2_INFECTION', 'REACTOME_GENE_SILENCING_BY_RNA', 'HALLMARK_G2M_CHECKPOINT']
ENSG00000259956	2499	-0.116327	0.0399313	-2.91319	0.0035776	0.0472689	0.116327	RBM15B
ENSG00000158796	1064.92	-0.115239	0.0365171	-3.15577	0.00160076	0.0326847	0.115239	DEDD
ENSG00000198231	5366.89	-0.111114	0.0359649	-3.08951	0.00200488	0.0358694	0.111114	DDX42		['REACTOME_METABOLISM_OF_RNA']
ENSG00000099783	4336.51	-0.109871	0.0376903	-2.91511	0.00355561	0.0471456	0.109871	HNRNPM		['REACTOME_METABOLISM_OF_RNA']
ENSG00000204120	5706.6	-0.104716	0.034132	-3.06797	0.00215516	0.0370347	0.104716	GIGYF2
ENSG00000161217	3521.08	-0.0956539	0.0299355	-3.19533	0.00139671	0.03048	0.0956539	PCYT1A
